# Supplementary material for: Host genotype controls ecological change in the leaf fungal microbiome
Source: PLoS Biol. 2022 Aug 11;20(8):e3001681. doi: 10.1371/journal.pbio.3001681 (PMC9371330; doi:10.1371/journal.pbio.3001681)
Supplement: S1 Data — Custom R scripts to create trajectory plots. KBS, Kellogg Biological Station; NMDS, nonmetric multidimensional scaling. (ZIP) [file pbio.3001681.s017.zip]

Archive with 8 entries (7 files):
- S1 Data/
- S1 Data/fig1_nmds2_nmds.rda
- S1 Data/fig1_points1_nmds.rda
- S1 Data/trajectoryPCoA_mod.R
- S1 Data/fig1b_metarepped_arrows.rda
- S1 Data/trajectoryPCoA_mod2.R
- S1 Data/fig1b_reppedbray_arrows.rda
- S1 Data/code_trajectory_plots.R
