# Supplementary material for: Host genotype controls ecological change in the leaf fungal microbiome
Source: PLoS Biol. 2022 Aug 11;20(8):e3001681. doi: 10.1371/journal.pbio.3001681 (PMC9371330; doi:10.1371/journal.pbio.3001681)
Supplement: S1 Data — Custom R scripts to create trajectory plots. KBS, Kellogg Biological Station; NMDS, nonmetric multidimensional scaling. (ZIP) [file pbio.3001681.s017.zip › S1 Data/trajectoryPCoA_mod2.R]

trajectoryPCoA_mod2<-function (d, sites, surveys = NULL, selection = NULL, traj.colors = NULL, 
                              axes = c(1, 2), ...) 
{
  siteIDs = unique(sites)
  nsite = length(siteIDs)
  if (is.null(selection)) 
    selection = 1:nsite
  else {
    if (is.character(selection)) 
      selection = (siteIDs %in% selection)
  }
  selIDs = siteIDs[selection]
  D2 = as.dist(as.matrix(d)[sites %in% selIDs, sites %in% selIDs])
  cmd_D2 <- cmdscale(D2, eig = TRUE, add = TRUE, k = nrow(as.matrix(D2)) - 
                       1)
  x <- (cmd_D2$points[, axes[1]])
  y <- cmd_D2$points[, axes[2]]
  #plot(-x, y, type = "n", asp = 1, xlab = paste0("PCoA ", axes[1], 
  #                                               " (", round(100 * cmd_D2$eig[axes[1]]/sum(cmd_D2$eig)), 
  #                                               "%)"), ylab = paste0("PCoA ", axes[2], " (", round(100 * 
  #                                                                                                    cmd_D2$eig[axes[2]]/sum(cmd_D2$eig)), "%)"))
  sitesred = sites[sites %in% selIDs]
  if (!is.null(surveys)) 
    surveysred = surveys[sites %in% selIDs]
  else surveysred = NULL
  for (i in 1:length(selIDs)) {
    ind_surv = which(sitesred == selIDs[i])
    if (!is.null(surveysred)) 
      ind_surv = ind_surv[order(surveysred[sitesred == 
                                             selIDs[i]])]
    for (t in 1:(length(ind_surv) - 1)) {
      niini = ind_surv[t]
      nifin = ind_surv[t + 1]
      if (!is.null(traj.colors)) 
        arrows(x0=(x[niini]), y[niini], x1=(x[nifin]), y[nifin], 
               col = traj.colors[i], main="b")
      else arrows(x[niini], y[niini], x[nifin], y[nifin], 
                  ...)
    }
  }
  invisible(cmd_D2)
}
