# Supplementary material for: Host genotype controls ecological change in the leaf fungal microbiome
Source: PLoS Biol. 2022 Aug 11;20(8):e3001681. doi: 10.1371/journal.pbio.3001681 (PMC9371330; doi:10.1371/journal.pbio.3001681)
Supplement: S1 Data — Custom R scripts to create trajectory plots. KBS, Kellogg Biological Station; NMDS, nonmetric multidimensional scaling. (ZIP) [file pbio.3001681.s017.zip › S1 Data/code_trajectory_plots.R]

#Code for trajectory plots.
#Acer VanWallendael

library(vegan)
library(tidyverse)
library(colorspace)

#load modded script to flip axes
source("scripts/trajectoryPCoA_mod.R")
source("scripts/trajectoryPCoA_mod2.R")

c1<-adjust_transparency("#6699FF", alpha=.2)
c2<-adjust_transparency("#FF6666", alpha=.2)
c3<-adjust_transparency("#F3DD6D", alpha=.2)
c4<-adjust_transparency("#702F8A", alpha=.2)

repped_cols$cols<-c(c1,c2,c3,c4)[match(repped_cols$pops, c("Atlantic", "Gulf", "Intermediate", "Midwest"))]

par(mar=c(5.1, 4.1, 4.1, 8.1), xpd=TRUE)
trajectoryPCoA_mod(repped_bray, meta_repped2$PLOT_GL, meta_repped2$Date, lwd = 1,length=.1, 
                   traj.colors = repped_cols$cols, asp=(4/7.5))
title('b',adj = .001)
#tot_sum<-rbind(mid_sum, gul_sum, atl_sum, int_sum)
trajectoryPCoA_mod2(tot_sam_bray, pop_sites, date_surveys, 
                    traj.colors = c("#702F8A", "#6699FF","#FF6666", "#F3DD6D"), lwd = 2, length=.2, main="b")
legend("bottomright", 
       col= c("#6699FF","#FF6666", "#F3DD6D",  "#702F8A"), 
       legend=c( "Atlantic", "Gulf","Intermediate", "Midwest"), bty="n", title = "Subpopulation",lty=1, lwd = 3,inset=c(-0.31,0))
graphics.off()
