# Supplementary material for: Host genotype controls ecological change in the leaf fungal microbiome
Source: PLoS Biol. 2022 Aug 11;20(8):e3001681. doi: 10.1371/journal.pbio.3001681 (PMC9371330; doi:10.1371/journal.pbio.3001681)
Supplement: S3 Data — (ZIP) [file pbio.3001681.s019.zip › S3 Data/meta_subpopulations.csv]

PLANT_ID	clust	pop	Subpopulations
J024.A	3	midwest	Midwest
J294.A	2	Texas_admixed	Gulf
J308.A	2	Texas_admixed	Gulf
J314.A	2	Texas_admixed	Gulf
J318.A	2	Texas	Gulf
J330.A	2	Texas	Gulf
J496.A	2	Gulfcoast	Gulf
J525.A	1	eastcoast	Atlantic
J536.A	1	midwest_admixed	Atlantic
J341.A	2	Texas	Gulf
J393.B	3	midwest	Midwest
J477.C	2	Gulfcoast_admixed	Gulf
J482.A	2	Gulfcoast	Gulf
J482.B	2	Gulfcoast	Gulf
J484.B	2	Texas	Gulf
J491.B	3	midwest	Midwest
J499.A	2	Gulfcoast	Gulf
J499.C	2	Gulfcoast	Gulf
J502.C	2	Gulfcoast	Gulf
J536.C	1	eastcoast	Atlantic
J386.C	3	midwest	Midwest
J461.B	2	Gulfcoast	Gulf
J433.B	1	eastcoast	Atlantic
J379.A	3	midwest	Midwest
J534.C	1	eastcoast	Atlantic
J483.C	2	Gulfcoast	Gulf
J387.C	3	midwest	Midwest
J353.B	3	midwest	Midwest
J521.A	1	eastcoast	Atlantic
J427.B	1	eastcoast	Atlantic
J028.C	2	Texas	Gulf
J525.C	1	eastcoast	Atlantic
J355.A	3	midwest	Midwest
J538.B	1	eastcoast	Atlantic
J306.A	2	Texas	Gulf
J385.A	3	midwest	Midwest
J208.B	1	eastcoast_admixed	Atlantic
J344.C	3	midwest	Midwest
J004.B	2	Texas	Gulf
J018.C	2	Texas	Gulf
J022.C	2	Texas	Gulf
J428.B	1	eastcoast	Atlantic
J065.A	2	Texas	Gulf
J352.B	3	midwest	Midwest
J016.C	2	Texas	Gulf
J258.A	3	midwest	Midwest
J538.C	1	eastcoast	Atlantic
J348.C	3	midwest	Midwest
J396.A	3	midwest	Midwest
J461.C	2	Gulfcoast	Gulf
J022.B	2	Texas	Gulf
J045.C	3	midwest	Midwest
J297.A	2	Texas	Gulf
J344.A	3	midwest	Midwest
J379.B	3	midwest	Midwest
J390.B	3	midwest	Midwest
J419.A	2	Texas	Gulf
J448.A	3	midwest	Midwest
J456.A	2	Gulfcoast	Gulf
J481.A	2	Gulfcoast_admixed	Gulf
J521.B	1	eastcoast	Atlantic
J522.B	1	eastcoast	Atlantic
J538.A	1	eastcoast	Atlantic
J582.C	3	midwest	Midwest
J593.B	1	eastcoast	Atlantic
J596.C	1	eastcoast	Atlantic
J598.B	1	eastcoast	Atlantic
J607.A	1	eastcoast	Atlantic
J609.C	1	eastcoast	Atlantic
J614.A	1	eastcoast	Atlantic
J614.B	1	eastcoast	Atlantic
J635.A	1	eastcoast	Atlantic
J636.C	3	midwest	Midwest
J646.A	1	eastcoast	Atlantic
J646.B	1	eastcoast	Atlantic
J646.C	1	eastcoast	Atlantic
J650.A	2	Texas_admixed	Gulf
J651.C	2	Texas	Gulf
J222.A	2	Texas	Gulf
J245.A	2	Texas	Gulf
J368.B	3	midwest	Midwest
J580.A	3	midwest	Midwest
J602.C	1	eastcoast	Atlantic
J634.A	1	eastcoast	Atlantic
J657.C	3	midwest	Midwest
J660.C	2	Texas	Gulf
J661.A	1	eastcoast	Atlantic
J663.B	1	eastcoast	Atlantic
J672.A	1	eastcoast	Atlantic
J673.D	1	eastcoast	Atlantic
J682.C	1	eastcoast	Atlantic
