# Supplementary material for: Host genotype controls ecological change in the leaf fungal microbiome
Source: PLoS Biol. 2022 Aug 11;20(8):e3001681. doi: 10.1371/journal.pbio.3001681 (PMC9371330; doi:10.1371/journal.pbio.3001681)
Supplement: S4 Data — RNA sequencing FPKM values. FPKM, fragments per kilobase of transcript per million mapped reads; GWAS, genome-wide association study; NMDS, nonmetric multidimensional scaling. (ZIP) [file pbio.3001681.s020.zip]

Archive with 3 entries (2 files):
- S4 Data/
- S4 Data/fig4c_foclong_fpkm.rda
- S4 Data/fig4_points1_nmds.rda
