# Supplementary material for: Host genotype controls ecological change in the leaf fungal microbiome
Source: PLoS Biol. 2022 Aug 11;20(8):e3001681. doi: 10.1371/journal.pbio.3001681 (PMC9371330; doi:10.1371/journal.pbio.3001681)
Supplement: S5 Data — Raw tables for network statistics. (ZIP) [file pbio.3001681.s021.zip]

Archive with 3 entries (2 files):
- S5 Data/
- S5 Data/Fig_5A.RData
- S5 Data/fig5_tables.xlsx
