# Supplementary material for: Host genotype controls ecological change in the leaf fungal microbiome
Source: PLoS Biol. 2022 Aug 11;20(8):e3001681. doi: 10.1371/journal.pbio.3001681 (PMC9371330; doi:10.1371/journal.pbio.3001681)
Supplement: S5 Data — Raw tables for network statistics. (ZIP) [file pbio.3001681.s021.zip › S5 Data/fig5_tables.xlsx]

## Sheet: fig5e
	Guild Estimate	N	Betweenness	SD	Modularity	SD	Degree	SD
	Mycoparasite	4	135.606	98.5384	4.25	1.5	5.25	2.06155
	Grass Pathogen	23	197.215	290.24	3.91304	2.87486	5.6087	3.47379
	Other Pathogen	9	123.909	92.9679	2.77778	1.64148	3.66667	2
	Saprobe	3	39.2538	35.5909	3.66667	0.57735	3.33333	0.57735
	Yeast/Yeast-like	52	127.996	155.162	4.61538	2.7876	4.44231	2.74693
	Unclassified	37	163.321	177.359	3.13514	2.56214	4.7027	2.87581

## Sheet: fig5bd
	Infection Indicator Taxa		Best Match	z score	Guild Estimate
	OTU_52	Erythrobasidium	Erythrobasidium yunnanense	0.822211	Yeast or Yeast-like
	OTU_15		Helotiales	0.809189	unknown
	OTU_6	Microdochium	Microdochium seminicola	0.886783	Pathogen
	OTU_1207		Phaeosphaeriaceae	0.852511	unknown
	OTU_1723		Phaeosphaeriaceae	0.843786	unknown
	OTU_4	Sphaerellopsis	Sphaerellopsis filum	0.90992	Mycoparasite
	OTU ID	Genus	Best Match	BLAST % ID	Guild Estimate
	OTU_2	Alternaria	Alternaria sp.	100	Pathogen
	OTU_35	Epicoccum	Epicoccum dendrobii	100	Mycoparasite
	OTU_165	Epicoccum	Epicoccum dendrobii	98	Mycoparasite
	OTU_6	Microdochium	Microdochium seminicola	95	Pathogen
	OTU_158	Mycosphaerella	Mycosphaerella tassiana	99.5	Pathogen
	OTU_3	Phoma	Phoma sp.	100	Pathogen
	OTU_4	Sphaerellopsis	Sphaerellopsis filum	97	Mycoparasite
	OTU_17	Sporobolomyces	Sporobolomyces phaffii	100	Yeast
	OTU_12	Sporobolomyces	Sporobolomyces roseus	99.5	Yeast
	OTU_86	Symmetrospora	Symmetrospora sp.	99.5	Yeast
	OTU_71	Symmetrospora	Symmetrospora coprosmae	100	Yeast
	OTU_22	Taphrina	Taphrina sp.	100	Pathogen
	OTU_11		Pleosporales	100	unknown
	OTU_8		Pleosporales	100	unknown
