# Supplementary material for: Host genotype controls ecological change in the leaf fungal microbiome
Source: PLoS Biol. 2022 Aug 11;20(8):e3001681. doi: 10.1371/journal.pbio.3001681 (PMC9371330; doi:10.1371/journal.pbio.3001681)
Supplement: S6 Data — NMDS, nonmetric multidimensional scaling; PERMANOVA, permutational multivariate analysis of variance. (ZIP) [file pbio.3001681.s022.zip]

Archive with 4 entries (3 files):
- S6 data/
- S6 data/full_terms_LSU_april27.csv
- S6 data/FigS7NMDS_LSU_points3.csv
- S6 data/full_terms_ITS_april27.csv
