# Supplementary material for: Host genotype controls ecological change in the leaf fungal microbiome
Source: PLoS Biol. 2022 Aug 11;20(8):e3001681. doi: 10.1371/journal.pbio.3001681 (PMC9371330; doi:10.1371/journal.pbio.3001681)
Supplement: S6 Data — NMDS, nonmetric multidimensional scaling; PERMANOVA, permutational multivariate analysis of variance. (ZIP) [file pbio.3001681.s022.zip › S6 data/full_terms_LSU_april27.csv]

Df	SumOfSqs	R2	F	Pr(>F)
2	0.4104357120471746	0.08631968410292423	2.6600491064561553	0.001
1	1.4553430699865408	0.306076567840615	18.864265068922162	0.001
1	0.12465873585995335	0.026217267124319474	1.6158358018227694	0.094
1	0.14135887048252993	0.02972951107089747	1.8323041883523332	0.067
34	2.6230369536664697	0.5516569698612438	NA	NA
39	4.7548333420426685	1	NA	NA
