# Supplementary material for: Host genotype controls ecological change in the leaf fungal microbiome
Source: PLoS Biol. 2022 Aug 11;20(8):e3001681. doi: 10.1371/journal.pbio.3001681 (PMC9371330; doi:10.1371/journal.pbio.3001681)
Supplement: S6 Data — NMDS, nonmetric multidimensional scaling; PERMANOVA, permutational multivariate analysis of variance. (ZIP) [file pbio.3001681.s022.zip › S6 data/FigS7NMDS_LSU_points3.csv]

MDS1	MDS2	MDS3	name	samp1	plot_lc	time	samp2	PLOT_GL	amp	Contam	PLANT_ID	ECO	numdate	pop	allele	Subpopulations
-0.2522989046836866	0.1661031947300907	0.18655025476720888	ACE44	7	6015	1	7	M6015	LSU	FALSE	J303.A	Upland	1	Texas_admixed	0	Gulf
0.3895724158910255	-0.010366637322570831	0.0052850239841636445	ACE46	6	2221	2	6	M2221	LSU	FALSE	J465.B	Upland	2	Gulfcoast	0	Gulf
-0.1743446930331235	0.16577348676158396	-0.1336588754572596	ACE47	5	5205	1	5	M5205	LSU	FALSE	J352.A	Upland	1	midwest	1	Midwest
-0.14197946555508023	-0.06178433069903297	0.02906782894473801	ACE48	4	1112	1	4	M1112	LSU	FALSE	J535.A	Upland	1	Texas	0	Gulf
-0.12919126007999446	0.032890161854814755	-0.023817308268663146	ACE49	3	4020	1	3	M4020	LSU	FALSE	J536.B	Lowland	1	midwest_admixed	0	Midwest
0.3736648411143138	-0.011109884719452746	0.0698890441799298	ACE50	2	6015	2	2	M6015	LSU	FALSE	J303.A	Upland	2	Texas_admixed	0	Gulf
-0.17930634077300864	0.2549777569595987	0.018991089152213845	ACE51	1	5006	1	1	M5006	LSU	FALSE	J354.C	Upland	1	midwest	2	Midwest
0.326943024185298	-0.04545950372879659	-0.01582805908267078	ACE52	15	4420	2	15	M4420	LSU	FALSE	J530.A	Lowland	2	midwest_admixed	0	Midwest
0.37774692735308646	-0.23465850771070815	-0.020205428655870303	ACE53	14	2818	2	14	M2818	LSU	FALSE	J483.A	Lowland	2	Gulfcoast	0	Gulf
-0.14129558977818077	-0.10193358756631538	-0.01977754731084878	ACE54	13	2818	1	13	M2818	LSU	FALSE	J483.A	Lowland	1	Gulfcoast	0	Gulf
0.258243402428284	-0.06345299347295036	0.12311728452848593	ACE55	12	2019	2	12	M2019	LSU	FALSE	J013.C	Lowland	2	Texas	0	Gulf
0.2848781202582123	0.12922268629052672	-0.04531883122271244	ACE56	11	4020	2	11	M4020	LSU	FALSE	J536.B	Lowland	2	midwest_admixed	0	Midwest
0.39379666413761577	-0.09135234750181852	0.08676667414363647	ACE57	10	1210	2	10	M1210	LSU	FALSE	J587.A	Lowland	2	Texas	0	Gulf
0.34744616154869584	-0.08722002566936149	-0.02709500705141546	ACE58	9	1117	2	9	M1117	LSU	FALSE	J458.C	Lowland	2	Gulfcoast	0	Gulf
-0.16399960462704974	-0.16012998933936626	0.09275093747084401	ACE59	8	1403	1	8	M1403	LSU	FALSE	J301.A	Lowland	1	Texas	0	Gulf
0.37186756273256466	-0.053342913517608864	-0.043631115428868696	ACE60	22	1213	2	22	M1213	LSU	FALSE	J189.A	Upland	2	Gulfcoast	0	Gulf
0.306663445055101	0.021525120272791628	0.05616259794867078	ACE61	21	2618	2	21	M2618	LSU	FALSE	J008.D	Lowland	2	Texas	0	Gulf
0.3130412844861327	-0.029923126028560728	0.13263624133460822	ACE62	20	3207	2	20	M3207	LSU	FALSE	J514.A	Upland	2	Texas	0	Gulf
-0.13410947435328927	0.008011077930159323	0.3108666631286939	ACE63	19	2221	1	19	M2221	LSU	FALSE	J465.B	Upland	1	Gulfcoast	0	Gulf
-0.2633227454395715	0.28329842472421224	-0.20822564906756869	ACE64	41	6812	1	41	M6812	LSU	FALSE	J352.C	Upland	1	midwest	2	Midwest
0.2649808006663931	-0.1023780653055315	0.04674415899735795	ACE65	17	2817	2	17	M2817	LSU	FALSE	J003.F	Lowland	2	Texas_admixed	0	Gulf
0.42566949978032037	-0.0607868133634169	-0.13190770459417642	ACE67	16	4205	2	16	M4205	LSU	FALSE	J394.B	Upland	2	midwest	2	Midwest
0.31595500749695693	-0.13816207077813367	0.07737151337213459	ACE68	30	1403	2	30	M1403	LSU	FALSE	J301.A	Lowland	2	Texas	0	Gulf
-0.13339170854944868	-0.15825089718801272	-0.13983688009688167	ACE69	29	4420	1	29	M4420	LSU	FALSE	J530.A	Lowland	1	midwest_admixed	0	Midwest
-0.18727785527593127	-0.06350063908178939	-0.054016396557306286	ACE70	28	1117	1	28	M1117	LSU	FALSE	J458.C	Lowland	1	Gulfcoast	0	Gulf
-0.530347605606559	-0.11218514879094492	0.27452431333843397	ACE71	27	1210	1	27	M1210	LSU	FALSE	J587.A	Lowland	1	Texas	0	Gulf
-0.4419347061471709	-0.32402686240878736	0.051590589300379665	ACE72	26	2817	1	26	M2817	LSU	FALSE	J003.F	Lowland	1	Texas_admixed	0	Gulf
-0.6292624067362241	-0.049761105974638224	-0.08085315060982134	ACE73	25	2212	1	25	M2212	LSU	FALSE	J250.C	Lowland	1	Texas	0	Gulf
-0.3426215311985642	-0.052919111681572706	0.10096842951747423	ACE74	24	3207	1	24	M3207	LSU	FALSE	J514.A	Upland	1	Texas	0	Gulf
0.2988078312113154	0.21725241735102108	-0.04722100791062702	ACE75	23	6812	2	23	M6812	LSU	FALSE	J352.C	Upland	2	midwest	2	Midwest
0.3922200392903377	0.27066180976420134	-0.010523142546421942	ACE76	42	5616	2	42	M5616	LSU	FALSE	J384.C	Upland	2	midwest	1	Midwest
0.3380499119841847	0.18567320260943765	-0.011837308307064622	ACE77	36	5006	2	36	M5006	LSU	FALSE	J354.C	Upland	2	midwest	2	Midwest
0.348948442305209	0.2092896219398011	-0.04880703546269017	ACE78	35	5205	2	35	M5205	LSU	FALSE	J352.A	Upland	2	midwest	1	Midwest
-0.9451541457917283	0.26854430276446356	0.21355349254439726	ACE79	34	5616	1	34	M5616	LSU	FALSE	J384.C	Upland	1	midwest	1	Midwest
-0.14471623411524057	-0.02687963555431138	-0.16550490540449042	ACE81	33	1213	1	33	M1213	LSU	FALSE	J189.A	Upland	1	Gulfcoast	0	Gulf
-0.46069529971397344	-0.263005078439127	-0.11756555604313398	ACE82	32	2618	1	32	M2618	LSU	FALSE	J008.D	Lowland	1	Texas	0	Gulf
-0.15898092555629592	0.1908524168323269	-0.12149297688201008	ACE83	31	6213	1	31	M6213	LSU	FALSE	J348.A	Upland	1	midwest	2	Midwest
-0.4246351865826431	-0.19214335941803273	-0.3845194342118509	ACE84	40	2019	1	40	M2019	LSU	FALSE	J013.C	Lowland	1	Texas	0	Gulf
-0.4687947156958244	0.15180734348626368	-0.07242965516357837	ACE85	39	4205	1	39	M4205	LSU	FALSE	J394.B	Upland	1	midwest	2	Midwest
0.3191650173675411	-0.061150389010451785	0.04723683868255991	ACE86	38	1112	2	38	M1112	LSU	FALSE	J535.A	Upland	2	Texas	0	Gulf
