# Supplementary material for: Host genotype controls ecological change in the leaf fungal microbiome
Source: PLoS Biol. 2022 Aug 11;20(8):e3001681. doi: 10.1371/journal.pbio.3001681 (PMC9371330; doi:10.1371/journal.pbio.3001681)
Supplement: S6 Data — NMDS, nonmetric multidimensional scaling; PERMANOVA, permutational multivariate analysis of variance. (ZIP) [file pbio.3001681.s022.zip › S6 data/full_terms_ITS_april27.csv]

Df	SumOfSqs	R2	F	Pr(>F)
2	0.3527736367799501	0.0644723192924694	1.8453393701618444	0.016
1	1.6054146872297774	0.2934029006721423	16.795670758294868	0.001
1	0.09930032788074983	0.018147961688441194	1.0388690389731645	0.318
1	0.1643272783762728	0.030032178301765054	1.7191737973800651	0.071
34	3.2498910077083414	0.5939446400451822	NA	NA
39	5.471706937975091	1	NA	NA
