# Supplementary material for: Host genotype controls ecological change in the leaf fungal microbiome
Source: PLoS Biol. 2022 Aug 11;20(8):e3001681. doi: 10.1371/journal.pbio.3001681 (PMC9371330; doi:10.1371/journal.pbio.3001681)
Supplement: S8 Data — SNP, single nucleotide polymorphism. (ZIP) [file pbio.3001681.s024.zip]

Archive with 2 entries (1 files):
- S8 Data/
- S8 Data/figS9_allele_comp_gens.csv
