# Supplementary material for: Host genotype controls ecological change in the leaf fungal microbiome
Source: PLoS Biol. 2022 Aug 11;20(8):e3001681. doi: 10.1371/journal.pbio.3001681 (PMC9371330; doi:10.1371/journal.pbio.3001681)
Supplement: S8 Data — SNP, single nucleotide polymorphism. (ZIP) [file pbio.3001681.s024.zip › S8 Data/figS9_allele_comp_gens.csv]

geno	pheno	PLANT_ID	pops	Subpopulations
0	-0.10087514901087458	J004.B	Texas	Gulf
1	-0.12586717177079867	J016.C	Texas	Gulf
0	0.02939381631206595	J018.C	Texas	Gulf
0	-0.08052214013832862	J022.B	Texas	Gulf
0	-0.006633752750422361	J022.C	Texas	Gulf
0	0.3216326982858986	J024.A	midwest	Midwest
0	-0.054711831405846546	J028.C	Texas	Gulf
2	0.20301485328137342	J045.C	midwest	Midwest
0	-0.049966404025880116	J065.A	Texas	Gulf
0	0.011540284647047453	J208.B	eastcoast_admixed	Atlantic_admix
1	0.0046385619079065046	J222.A	Texas	Gulf
0	-0.02354005710119495	J245.A	Texas	Gulf
0	0.2875045798267628	J258.A	midwest	Midwest
1	-0.20584549188805285	J294.A	Texas_admixed	Gulf_admix
0	-0.07279795227100126	J297.A	Texas	Gulf
0	0.0712117872041665	J299.A	Texas_admixed	Gulf_admix
0	-0.11808879034524741	J306.A	Texas	Gulf
0	-0.07635047067161266	J308.A	Texas_admixed	Gulf_admix
0	-0.12691287463503417	J314.A	Texas_admixed	Gulf_admix
0	-0.06419844868215292	J315.A	Texas	Gulf
0	0.015620150441269989	J318.A	Texas	Gulf
0	-0.07420370880367985	J330.A	Texas	Gulf
0	0.009242635582518905	J341.A	Texas	Gulf
0	0.2558384815935263	J344.A	midwest	Midwest
0	0.2940394909804942	J344.C	midwest	Midwest
0	0.2663729207031229	J348.C	midwest	Midwest
0	0.6932526209661816	J352.B	midwest	Midwest
0	0.42761612384382547	J353.B	midwest	Midwest
0	0.40559519052997944	J355.A	midwest	Midwest
0	0.20334467543786927	J355.C	midwest	Midwest
0	0.3005956473849818	J368.B	midwest	Midwest
0	0.3829844786219139	J379.A	midwest	Midwest
0	0.29687448514781545	J379.B	midwest	Midwest
0	0.16823451032247116	J385.A	midwest	Midwest
0	0.10088896327775958	J386.C	midwest	Midwest
0	0.2411350985768255	J387.C	midwest	Midwest
0	0.1679034544987943	J390.B	midwest	Midwest
0	0.13368090139774622	J393.B	midwest	Midwest
0	0.0766235869788123	J396.A	midwest	Midwest
0	0.03303719289689499	J403.B	midwest	Midwest
0	0.19016062707824022	J416.B	eastcoast	Atlantic
0	-0.12316207816373961	J419.A	Texas	Gulf
0	-0.01287065027844013	J427.B	eastcoast	Atlantic
1	-0.10129117460694649	J428.B	eastcoast	Atlantic
1	-0.03260597113580363	J432.B	eastcoast	Atlantic
0	0.13428658634464227	J433.B	eastcoast	Atlantic
0	0.1816391039078859	J448.A	midwest	Midwest
0	-0.07227806095435838	J456.A	Gulfcoast	Gulf
1	-0.22383847863538392	J461.B	Gulfcoast	Gulf
0	0.01121136387452545	J461.C	Gulfcoast	Gulf
0	-0.053960350609583575	J477.C	Gulfcoast_admixed	Gulf_admix
0	-0.05637618963953912	J481.A	Gulfcoast_admixed	Gulf_admix
0	0.09907200748777661	J482.A	Gulfcoast	Gulf
0	-0.11910819492017015	J482.B	Gulfcoast	Gulf
1	-0.08922599094809161	J483.C	Gulfcoast	Gulf
0	-0.029035863209498997	J484.B	Texas	Gulf
0	0.19567082514820228	J489.A	midwest	Midwest
1	0.3513872578071035	J491.B	midwest	Midwest
0	-0.05623560780629127	J496.A	Gulfcoast	Gulf
1	-0.09462938461602526	J499.A	Gulfcoast	Gulf
0	-0.18585092298010736	J499.C	Gulfcoast	Gulf
0	-0.05034434550132453	J502.C	Gulfcoast	Gulf
0	-0.1330632885144863	J504.C	Gulfcoast	Gulf
0	0.09780984120940558	J521.A	eastcoast	Atlantic
0	-0.09091026594775588	J521.B	eastcoast	Atlantic
1	0.04753872651139853	J521.C	eastcoast	Atlantic
0	-0.04929911514813602	J522.B	eastcoast	Atlantic
0	0.0652757474049547	J525.A	eastcoast	Atlantic
0	0.08985446160528769	J525.B	eastcoast	Atlantic
0	0.19738449425663793	J525.C	eastcoast	Atlantic
0	0.13707100267427222	J534.C	eastcoast	Atlantic
0	0.044346381606066985	J536.A	midwest_admixed	Midwest_admix
0	-8.768571323888735e-4	J536.C	eastcoast	Atlantic
0	-0.032770648941784955	J538.A	eastcoast	Atlantic
0	0.10480962744023176	J538.B	eastcoast	Atlantic
0	0.10439690939841918	J538.C	eastcoast	Atlantic
0	0.25312113861510227	J580.A	midwest	Midwest
0	0.11912422944250653	J582.C	midwest	Midwest
0	-0.12891339738874438	J585.A	eastcoast	Atlantic
1	-0.11511130905566479	J593.B	eastcoast	Atlantic
1	-0.19059749955761945	J596.C	eastcoast	Atlantic
0	-0.034924177514255035	J598.B	eastcoast	Atlantic
0	-0.13741458627128098	J602.C	eastcoast	Atlantic
0	0.06293719489504872	J607.A	eastcoast	Atlantic
0	0.02260535336872362	J609.C	eastcoast	Atlantic
0	-0.0582229147738032	J613.C	eastcoast	Atlantic
0	-0.16664343927424788	J614.A	eastcoast	Atlantic
1	0.07320717377404838	J614.B	eastcoast	Atlantic
0	-0.06906676818299644	J634.A	eastcoast	Atlantic
0	-0.1355438622194949	J635.A	eastcoast	Atlantic
1	0.5162625952010532	J636.C	midwest	Midwest
0	-0.10083967170318231	J646.A	eastcoast	Atlantic
0	-0.08092089674363065	J646.B	eastcoast	Atlantic
0	0.21979065531196412	J646.C	eastcoast	Atlantic
0	-0.1420134106338495	J650.A	Texas_admixed	Gulf_admix
1	-0.044848244833838556	J651.C	Texas	Gulf
0	0.012549816900438266	J656.B	midwest	Midwest
0	0.17430410785355685	J657.C	midwest	Midwest
0	-0.14592043042063269	J660.C	Texas	Gulf
0	-0.07176119127258951	J661.A	eastcoast	Atlantic
0	0.10420124954498387	J663.B	eastcoast	Atlantic
0	-0.04915242472882676	J672.A	eastcoast	Atlantic
0	-0.09083787999742836	J673.D	eastcoast	Atlantic
