# Supplementary material for: Host genotype controls ecological change in the leaf fungal microbiome
Source: PLoS Biol. 2022 Aug 11;20(8):e3001681. doi: 10.1371/journal.pbio.3001681 (PMC9371330; doi:10.1371/journal.pbio.3001681)
Supplement: S9 Data — (ZIP) [file pbio.3001681.s025.zip]

Archive with 2 entries (2 files):
- S9 Data/figS10_coveragelines.csv
- S9 Data/figS10_indels.csv
