# Supplementary material for: Host genotype controls ecological change in the leaf fungal microbiome
Source: PLoS Biol. 2022 Aug 11;20(8):e3001681. doi: 10.1371/journal.pbio.3001681 (PMC9371330; doi:10.1371/journal.pbio.3001681)
Supplement: S9 Data — (ZIP) [file pbio.3001681.s025.zip › S9 Data/figS10_coveragelines.csv]

Position	Normal_Coverage	corr	Genotype	normal
60901477.5	119.786	5.324209915638203	Lowland_0	22.498361615714295
60902477.5	92.869	5.324209915638203	Lowland_0	17.442775824301428
60903477.5	108.222	5.324209915638203	Lowland_0	20.326396162955874
60904477.5	62.233	5.324209915638203	Lowland_0	11.688682637626664
60905477.5	100.921	5.324209915638203	Lowland_0	18.955112889816025
60906477.5	46.981	5.324209915638203	Lowland_0	8.824032249744322
60907477.5	83.442	5.324209915638203	Lowland_0	15.672184478473545
60908477.5	82.89	5.324209915638203	Lowland_0	15.568507123758685
60909477.5	48.465	5.324209915638203	Lowland_0	9.102759051187897
60910477.5	49.796	5.324209915638203	Lowland_0	9.352749194531157
60911477.5	71.282	5.324209915638203	Lowland_0	13.388277534030241
60912477.5	58.339	5.324209915638203	Lowland_0	10.957306515779441
60913477.5	98.307	5.324209915638203	Lowland_0	18.464148025278625
60914477.5	104.595	5.324209915638203	Lowland_0	19.645168326813124
60915477.5	115.027	5.324209915638203	Lowland_0	21.60452007388817
60916477.5	97.506	5.324209915638203	Lowland_0	18.313703168165212
60917477.5	137.502	5.324209915638203	Lowland_0	25.82580367391805
60918477.5	103.48	5.324209915638203	Lowland_0	19.435747583140895
60919477.5	95.236	5.324209915638203	Lowland_0	17.887348829029825
60920477.5	112.583	5.324209915638203	Lowland_0	21.14548482946223
60921477.5	103.1	5.324209915638203	Lowland_0	19.364375491127042
60922477.5	109.096	5.324209915638203	Lowland_0	20.49055197458774
60923477.5	74.622	5.324209915638203	Lowland_0	14.015600658573057
60924477.5	71.241	5.324209915638203	Lowland_0	13.380576860944535
60925477.5	80.343	5.324209915638203	Lowland_0	15.090126285971095
60926477.5	84.118	5.324209915638203	Lowland_0	15.799151673740296
60927477.5	95.526	5.324209915638203	Lowland_0	17.941817004514082
60928477.5	90.929	5.324209915638203	Lowland_0	17.07840251244123
60929477.5	106.729	5.324209915638203	Lowland_0	20.04597896985934
60930477.5	101.584	5.324209915638203	Lowland_0	19.079638408250723
60931477.5	96.16	5.324209915638203	Lowland_0	18.060895705400352
60932477.5	80.146	5.324209915638203	Lowland_0	15.053125490900756
60933477.5	100.382	5.324209915638203	Lowland_0	18.85387721193322
60934477.5	107.685	5.324209915638203	Lowland_0	20.225536127662615
60935477.5	88.579	5.324209915638203	Lowland_0	16.637022469723977
60936477.5	104.5	5.324209915638203	Lowland_0	19.62732530380966
60937477.5	91.587	5.324209915638203	Lowland_0	17.201988924402063
60938477.5	85.073	5.324209915638203	Lowland_0	15.978521010248794
60939477.5	157.39	5.324209915638203	Lowland_0	29.5611935843694
60940477.5	88.309	5.324209915638203	Lowland_0	16.586310720135188
60941477.5	113.394	5.324209915638203	Lowland_0	21.297807899523374
60942477.5	95.216	5.324209915638203	Lowland_0	17.883592403134358
60943477.5	82.279	5.324209915638203	Lowland_0	15.4537483126522
60944477.5	93.486	5.324209915638203	Lowland_0	17.558661563176553
60945477.5	100.909	5.324209915638203	Lowland_0	18.95285903427875
60946477.5	100.927	5.324209915638203	Lowland_0	18.956239817584667
60947477.5	101.942	5.324209915638203	Lowland_0	19.146878431779562
60948477.5	106.377	5.324209915638203	Lowland_0	19.97986587409914
60949477.5	111.546	5.324209915638203	Lowland_0	20.95071414678232
60950477.5	110.307	5.324209915638203	Lowland_0	20.718003562558202
60951477.5	90.239	5.324209915638203	Lowland_0	16.948805819047656
60952477.5	87.913	5.324209915638203	Lowland_0	16.511933487404963
60953477.5	101.309	5.324209915638203	Lowland_0	19.027987552188065
60954477.5	89.873	5.324209915638203	Lowland_0	16.88006322516063
60955477.5	138.804	5.324209915638203	Lowland_0	26.070346999712882
60956477.5	102.234	5.324209915638203	Lowland_0	19.201722249853365
60957477.5	119.613	5.324209915638203	Lowland_0	22.465868531718517
60958477.5	115.579	5.324209915638203	Lowland_0	21.70819742860303
60959477.5	106.681	5.324209915638203	Lowland_0	20.036963547710222
60960477.5	105.961	5.324209915638203	Lowland_0	19.901732215473448
60961477.5	95.493	5.324209915638203	Lowland_0	17.93561890178656
60962477.5	101.782	5.324209915638203	Lowland_0	19.116827024615834
60963477.5	80.392	5.324209915638203	Lowland_0	15.099329529414986
60964477.5	82.983	5.324209915638203	Lowland_0	15.585974504172604
60965477.5	100.586	5.324209915638203	Lowland_0	18.89219275606697
60966477.5	102.667	5.324209915638203	Lowland_0	19.283048870490205
60967477.5	94.706	5.324209915638203	Lowland_0	17.787803542799978
60968477.5	105.066	5.324209915638203	Lowland_0	19.733632156651346
60969477.5	94.207	5.324209915638203	Lowland_0	17.6940807167081
60970477.5	102.502	5.324209915638203	Lowland_0	19.252058356852608
60971477.5	94.758	5.324209915638203	Lowland_0	17.79757025012819
60972477.5	39.401	5.324209915638203	Lowland_0	7.400346835362722
60973477.5	82.589	5.324209915638203	Lowland_0	15.511972914031922
60974477.5	70.588	5.324209915638203	Lowland_0	13.25792955545757
60975477.5	91.257	5.324209915638203	Lowland_0	17.14000789712687
60976477.5	124.715	5.324209915638203	Lowland_0	23.424132777651884
60977477.5	77.279	5.324209915638203	Lowland_0	14.514641838785709
60978477.5	134.542	5.324209915638203	Lowland_0	25.269852641389082
60979477.5	214.904	5.324209915638203	Lowland_0	40.36354753196087
60980477.5	157.006	5.324209915638203	Lowland_0	29.489070207176454
60981477.5	52.703	5.324209915638203	Lowland_0	9.898745698437134
60982477.5	89.232	5.324209915638203	Lowland_0	16.75966977521094
60983477.5	66.576	5.324209915638203	Lowland_0	12.504390520827098
60984477.5	77.086	5.324209915638203	Lowland_0	14.478392328894463
60985477.5	103.279	5.324209915638203	Lowland_0	19.39799550289146
60986477.5	105.841	5.324209915638203	Lowland_0	19.87919366010065
60987477.5	108.936	5.324209915638203	Lowland_0	20.460500567424013
60988477.5	105.284	5.324209915638203	Lowland_0	19.774577198911928
60989477.5	96.643	5.324209915638203	Lowland_0	18.151613390775857
60901477.5	0	5.324209915638203	Lowland_0	0
60902477.5	0	5.324209915638203	Lowland_0	0
60903477.5	0	5.324209915638203	Lowland_0	0
60904477.5	0	5.324209915638203	Lowland_0	0
60905477.5	0	5.324209915638203	Lowland_0	0
60906477.5	0	5.324209915638203	Lowland_0	0
60907477.5	0	5.324209915638203	Lowland_0	0
60908477.5	0	5.324209915638203	Lowland_0	0
60909477.5	0	5.324209915638203	Lowland_0	0
60910477.5	0	5.324209915638203	Lowland_0	0
60911477.5	0	5.324209915638203	Lowland_0	0
60912477.5	0	5.324209915638203	Lowland_0	0
60913477.5	0	5.324209915638203	Lowland_0	0
60914477.5	0	5.324209915638203	Lowland_0	0
60915477.5	0	5.324209915638203	Lowland_0	0
60916477.5	0	5.324209915638203	Lowland_0	0
60917477.5	0	5.324209915638203	Lowland_0	0
60918477.5	0	5.324209915638203	Lowland_0	0
60919477.5	0	5.324209915638203	Lowland_0	0
60920477.5	0	5.324209915638203	Lowland_0	0
60921477.5	0	5.324209915638203	Lowland_0	0
60922477.5	0	5.324209915638203	Lowland_0	0
60923477.5	0	5.324209915638203	Lowland_0	0
60924477.5	0	5.324209915638203	Lowland_0	0
60925477.5	0	5.324209915638203	Lowland_0	0
60926477.5	0	5.324209915638203	Lowland_0	0
60927477.5	0	5.324209915638203	Lowland_0	0
60928477.5	0	5.324209915638203	Lowland_0	0
60929477.5	0	5.324209915638203	Lowland_0	0
60930477.5	0	5.324209915638203	Lowland_0	0
60931477.5	0	5.324209915638203	Lowland_0	0
60932477.5	0	5.324209915638203	Lowland_0	0
60933477.5	0	5.324209915638203	Lowland_0	0
60934477.5	0	5.324209915638203	Lowland_0	0
60935477.5	0	5.324209915638203	Lowland_0	0
60936477.5	0	5.324209915638203	Lowland_0	0
60937477.5	0	5.324209915638203	Lowland_0	0
60938477.5	0	5.324209915638203	Lowland_0	0
60939477.5	0	5.324209915638203	Lowland_0	0
60940477.5	0	5.324209915638203	Lowland_0	0
60941477.5	0	5.324209915638203	Lowland_0	0
60942477.5	0	5.324209915638203	Lowland_0	0
60943477.5	0	5.324209915638203	Lowland_0	0
60944477.5	0	5.324209915638203	Lowland_0	0
60945477.5	0	5.324209915638203	Lowland_0	0
60946477.5	0	5.324209915638203	Lowland_0	0
60947477.5	0	5.324209915638203	Lowland_0	0
60948477.5	0	5.324209915638203	Lowland_0	0
60949477.5	0	5.324209915638203	Lowland_0	0
60950477.5	0	5.324209915638203	Lowland_0	0
60951477.5	0	5.324209915638203	Lowland_0	0
60952477.5	0	5.324209915638203	Lowland_0	0
60953477.5	0	5.324209915638203	Lowland_0	0
60954477.5	0	5.324209915638203	Lowland_0	0
60955477.5	0	5.324209915638203	Lowland_0	0
60956477.5	0	5.324209915638203	Lowland_0	0
60957477.5	0	5.324209915638203	Lowland_0	0
60958477.5	0	5.324209915638203	Lowland_0	0
60959477.5	0	5.324209915638203	Lowland_0	0
60960477.5	0	5.324209915638203	Lowland_0	0
60961477.5	0	5.324209915638203	Lowland_0	0
60962477.5	0	5.324209915638203	Lowland_0	0
60963477.5	0	5.324209915638203	Lowland_0	0
60964477.5	0	5.324209915638203	Lowland_0	0
60965477.5	0	5.324209915638203	Lowland_0	0
60966477.5	0	5.324209915638203	Lowland_0	0
60967477.5	0	5.324209915638203	Lowland_0	0
60968477.5	0	5.324209915638203	Lowland_0	0
60969477.5	0	5.324209915638203	Lowland_0	0
60970477.5	0	5.324209915638203	Lowland_0	0
60971477.5	0	5.324209915638203	Lowland_0	0
60972477.5	0	5.324209915638203	Lowland_0	0
60973477.5	0	5.324209915638203	Lowland_0	0
60974477.5	0	5.324209915638203	Lowland_0	0
60975477.5	0	5.324209915638203	Lowland_0	0
60976477.5	0	5.324209915638203	Lowland_0	0
60977477.5	0	5.324209915638203	Lowland_0	0
60978477.5	0	5.324209915638203	Lowland_0	0
60979477.5	0	5.324209915638203	Lowland_0	0
60980477.5	0	5.324209915638203	Lowland_0	0
60981477.5	0	5.324209915638203	Lowland_0	0
60982477.5	0	5.324209915638203	Lowland_0	0
60983477.5	0	5.324209915638203	Lowland_0	0
60984477.5	0	5.324209915638203	Lowland_0	0
60985477.5	0	5.324209915638203	Lowland_0	0
60986477.5	0	5.324209915638203	Lowland_0	0
60987477.5	0	5.324209915638203	Lowland_0	0
60988477.5	0	5.324209915638203	Lowland_0	0
60989477.5	0	5.324209915638203	Lowland_0	0
60901477.5	0	5.324209915638203	Lowland_0	0
60902477.5	0	5.324209915638203	Lowland_0	0
60903477.5	0	5.324209915638203	Lowland_0	0
60904477.5	0	5.324209915638203	Lowland_0	0
60905477.5	0	5.324209915638203	Lowland_0	0
60906477.5	0	5.324209915638203	Lowland_0	0
60907477.5	0	5.324209915638203	Lowland_0	0
60908477.5	0	5.324209915638203	Lowland_0	0
60909477.5	0	5.324209915638203	Lowland_0	0
60910477.5	0	5.324209915638203	Lowland_0	0
60911477.5	0	5.324209915638203	Lowland_0	0
60912477.5	0	5.324209915638203	Lowland_0	0
60913477.5	0	5.324209915638203	Lowland_0	0
60914477.5	0	5.324209915638203	Lowland_0	0
60915477.5	0	5.324209915638203	Lowland_0	0
60916477.5	0	5.324209915638203	Lowland_0	0
60917477.5	0	5.324209915638203	Lowland_0	0
60918477.5	0	5.324209915638203	Lowland_0	0
60919477.5	0	5.324209915638203	Lowland_0	0
60920477.5	0	5.324209915638203	Lowland_0	0
60921477.5	0	5.324209915638203	Lowland_0	0
60922477.5	0	5.324209915638203	Lowland_0	0
60923477.5	0	5.324209915638203	Lowland_0	0
60924477.5	0	5.324209915638203	Lowland_0	0
60925477.5	0	5.324209915638203	Lowland_0	0
60926477.5	0	5.324209915638203	Lowland_0	0
60927477.5	0	5.324209915638203	Lowland_0	0
60928477.5	0	5.324209915638203	Lowland_0	0
60929477.5	0	5.324209915638203	Lowland_0	0
60930477.5	0	5.324209915638203	Lowland_0	0
60931477.5	0	5.324209915638203	Lowland_0	0
60932477.5	0	5.324209915638203	Lowland_0	0
60933477.5	0	5.324209915638203	Lowland_0	0
60934477.5	0	5.324209915638203	Lowland_0	0
60935477.5	0	5.324209915638203	Lowland_0	0
60936477.5	0	5.324209915638203	Lowland_0	0
60937477.5	0	5.324209915638203	Lowland_0	0
60938477.5	0	5.324209915638203	Lowland_0	0
60939477.5	0	5.324209915638203	Lowland_0	0
60940477.5	0	5.324209915638203	Lowland_0	0
60941477.5	0	5.324209915638203	Lowland_0	0
60942477.5	0	5.324209915638203	Lowland_0	0
60943477.5	0	5.324209915638203	Lowland_0	0
60944477.5	0	5.324209915638203	Lowland_0	0
60945477.5	0	5.324209915638203	Lowland_0	0
60946477.5	0	5.324209915638203	Lowland_0	0
60947477.5	0	5.324209915638203	Lowland_0	0
60948477.5	0	5.324209915638203	Lowland_0	0
60949477.5	0	5.324209915638203	Lowland_0	0
60950477.5	0	5.324209915638203	Lowland_0	0
60951477.5	0	5.324209915638203	Lowland_0	0
60952477.5	0	5.324209915638203	Lowland_0	0
60953477.5	0	5.324209915638203	Lowland_0	0
60954477.5	0	5.324209915638203	Lowland_0	0
60955477.5	0	5.324209915638203	Lowland_0	0
60956477.5	0	5.324209915638203	Lowland_0	0
60957477.5	0	5.324209915638203	Lowland_0	0
60958477.5	0	5.324209915638203	Lowland_0	0
60959477.5	0	5.324209915638203	Lowland_0	0
60960477.5	0	5.324209915638203	Lowland_0	0
60961477.5	0	5.324209915638203	Lowland_0	0
60962477.5	0	5.324209915638203	Lowland_0	0
60963477.5	0	5.324209915638203	Lowland_0	0
60964477.5	0	5.324209915638203	Lowland_0	0
60965477.5	0	5.324209915638203	Lowland_0	0
60966477.5	0	5.324209915638203	Lowland_0	0
60967477.5	0	5.324209915638203	Lowland_0	0
60968477.5	0	5.324209915638203	Lowland_0	0
60969477.5	0	5.324209915638203	Lowland_0	0
60970477.5	0	5.324209915638203	Lowland_0	0
60971477.5	0	5.324209915638203	Lowland_0	0
60972477.5	0	5.324209915638203	Lowland_0	0
60973477.5	0	5.324209915638203	Lowland_0	0
60974477.5	0	5.324209915638203	Lowland_0	0
60975477.5	0	5.324209915638203	Lowland_0	0
60976477.5	0	5.324209915638203	Lowland_0	0
60977477.5	0	5.324209915638203	Lowland_0	0
60978477.5	0	5.324209915638203	Lowland_0	0
60979477.5	0	5.324209915638203	Lowland_0	0
60980477.5	0	5.324209915638203	Lowland_0	0
60981477.5	0	5.324209915638203	Lowland_0	0
60982477.5	0	5.324209915638203	Lowland_0	0
60983477.5	0	5.324209915638203	Lowland_0	0
60984477.5	0	5.324209915638203	Lowland_0	0
60985477.5	0	5.324209915638203	Lowland_0	0
60986477.5	0	5.324209915638203	Lowland_0	0
60987477.5	0	5.324209915638203	Lowland_0	0
60988477.5	0	5.324209915638203	Lowland_0	0
60989477.5	0	5.324209915638203	Lowland_0	0
60901477.5	0	5.324209915638203	Lowland_0	0
60902477.5	0	5.324209915638203	Lowland_0	0
60903477.5	0	5.324209915638203	Lowland_0	0
60904477.5	0	5.324209915638203	Lowland_0	0
60905477.5	0	5.324209915638203	Lowland_0	0
60906477.5	0	5.324209915638203	Lowland_0	0
60907477.5	0	5.324209915638203	Lowland_0	0
60908477.5	0	5.324209915638203	Lowland_0	0
60909477.5	0	5.324209915638203	Lowland_0	0
60910477.5	0	5.324209915638203	Lowland_0	0
60911477.5	0	5.324209915638203	Lowland_0	0
60912477.5	0	5.324209915638203	Lowland_0	0
60913477.5	0	5.324209915638203	Lowland_0	0
60914477.5	0	5.324209915638203	Lowland_0	0
60915477.5	0	5.324209915638203	Lowland_0	0
60916477.5	0	5.324209915638203	Lowland_0	0
60917477.5	0	5.324209915638203	Lowland_0	0
60918477.5	0	5.324209915638203	Lowland_0	0
60919477.5	0	5.324209915638203	Lowland_0	0
60920477.5	0	5.324209915638203	Lowland_0	0
60921477.5	0	5.324209915638203	Lowland_0	0
60922477.5	0	5.324209915638203	Lowland_0	0
60923477.5	0	5.324209915638203	Lowland_0	0
60924477.5	0	5.324209915638203	Lowland_0	0
60925477.5	0	5.324209915638203	Lowland_0	0
60926477.5	0	5.324209915638203	Lowland_0	0
60927477.5	0	5.324209915638203	Lowland_0	0
60928477.5	0	5.324209915638203	Lowland_0	0
60929477.5	0	5.324209915638203	Lowland_0	0
60930477.5	0	5.324209915638203	Lowland_0	0
60931477.5	0	5.324209915638203	Lowland_0	0
60932477.5	0	5.324209915638203	Lowland_0	0
60933477.5	0	5.324209915638203	Lowland_0	0
60934477.5	0	5.324209915638203	Lowland_0	0
60935477.5	0	5.324209915638203	Lowland_0	0
60936477.5	0	5.324209915638203	Lowland_0	0
60937477.5	0	5.324209915638203	Lowland_0	0
60938477.5	0	5.324209915638203	Lowland_0	0
60939477.5	0	5.324209915638203	Lowland_0	0
60940477.5	0	5.324209915638203	Lowland_0	0
60941477.5	0	5.324209915638203	Lowland_0	0
60942477.5	0	5.324209915638203	Lowland_0	0
60943477.5	0	5.324209915638203	Lowland_0	0
60944477.5	0	5.324209915638203	Lowland_0	0
60945477.5	0	5.324209915638203	Lowland_0	0
60946477.5	0	5.324209915638203	Lowland_0	0
60947477.5	0	5.324209915638203	Lowland_0	0
60948477.5	0	5.324209915638203	Lowland_0	0
60949477.5	0	5.324209915638203	Lowland_0	0
60950477.5	0	5.324209915638203	Lowland_0	0
60951477.5	0	5.324209915638203	Lowland_0	0
60952477.5	0	5.324209915638203	Lowland_0	0
60953477.5	0	5.324209915638203	Lowland_0	0
60954477.5	0	5.324209915638203	Lowland_0	0
60955477.5	0	5.324209915638203	Lowland_0	0
60956477.5	0	5.324209915638203	Lowland_0	0
60957477.5	0	5.324209915638203	Lowland_0	0
60958477.5	0	5.324209915638203	Lowland_0	0
60959477.5	0	5.324209915638203	Lowland_0	0
60960477.5	0	5.324209915638203	Lowland_0	0
60961477.5	0	5.324209915638203	Lowland_0	0
60962477.5	0	5.324209915638203	Lowland_0	0
60963477.5	0	5.324209915638203	Lowland_0	0
60964477.5	0	5.324209915638203	Lowland_0	0
60965477.5	0	5.324209915638203	Lowland_0	0
60966477.5	0	5.324209915638203	Lowland_0	0
60967477.5	0	5.324209915638203	Lowland_0	0
60968477.5	0	5.324209915638203	Lowland_0	0
60969477.5	0	5.324209915638203	Lowland_0	0
60970477.5	0	5.324209915638203	Lowland_0	0
60971477.5	0	5.324209915638203	Lowland_0	0
60972477.5	0	5.324209915638203	Lowland_0	0
60973477.5	0	5.324209915638203	Lowland_0	0
60974477.5	0	5.324209915638203	Lowland_0	0
60975477.5	0	5.324209915638203	Lowland_0	0
60976477.5	0	5.324209915638203	Lowland_0	0
60977477.5	0	5.324209915638203	Lowland_0	0
60978477.5	0	5.324209915638203	Lowland_0	0
60979477.5	0	5.324209915638203	Lowland_0	0
60980477.5	0	5.324209915638203	Lowland_0	0
60981477.5	0	5.324209915638203	Lowland_0	0
60982477.5	0	5.324209915638203	Lowland_0	0
60983477.5	0	5.324209915638203	Lowland_0	0
60984477.5	0	5.324209915638203	Lowland_0	0
60985477.5	0	5.324209915638203	Lowland_0	0
60986477.5	0	5.324209915638203	Lowland_0	0
60987477.5	0	5.324209915638203	Lowland_0	0
60988477.5	0	5.324209915638203	Lowland_0	0
60989477.5	0	5.324209915638203	Lowland_0	0
60901477.5	0	5.324209915638203	Lowland_0	0
60902477.5	0	5.324209915638203	Lowland_0	0
60903477.5	0	5.324209915638203	Lowland_0	0
60904477.5	0	5.324209915638203	Lowland_0	0
60905477.5	0	5.324209915638203	Lowland_0	0
60906477.5	0	5.324209915638203	Lowland_0	0
60907477.5	0	5.324209915638203	Lowland_0	0
60908477.5	0	5.324209915638203	Lowland_0	0
60909477.5	0	5.324209915638203	Lowland_0	0
60910477.5	0	5.324209915638203	Lowland_0	0
60911477.5	0	5.324209915638203	Lowland_0	0
60912477.5	0	5.324209915638203	Lowland_0	0
60913477.5	0	5.324209915638203	Lowland_0	0
60914477.5	0	5.324209915638203	Lowland_0	0
60915477.5	0	5.324209915638203	Lowland_0	0
60916477.5	0	5.324209915638203	Lowland_0	0
60917477.5	0	5.324209915638203	Lowland_0	0
60918477.5	0	5.324209915638203	Lowland_0	0
60919477.5	0	5.324209915638203	Lowland_0	0
60920477.5	0	5.324209915638203	Lowland_0	0
60921477.5	0	5.324209915638203	Lowland_0	0
60922477.5	0	5.324209915638203	Lowland_0	0
60923477.5	0	5.324209915638203	Lowland_0	0
60924477.5	0	5.324209915638203	Lowland_0	0
60925477.5	0	5.324209915638203	Lowland_0	0
60926477.5	0	5.324209915638203	Lowland_0	0
60927477.5	0	5.324209915638203	Lowland_0	0
60928477.5	0	5.324209915638203	Lowland_0	0
60929477.5	0	5.324209915638203	Lowland_0	0
60930477.5	0	5.324209915638203	Lowland_0	0
60931477.5	0	5.324209915638203	Lowland_0	0
60932477.5	0	5.324209915638203	Lowland_0	0
60933477.5	0	5.324209915638203	Lowland_0	0
60934477.5	0	5.324209915638203	Lowland_0	0
60935477.5	0	5.324209915638203	Lowland_0	0
60936477.5	0	5.324209915638203	Lowland_0	0
60937477.5	0	5.324209915638203	Lowland_0	0
60938477.5	0	5.324209915638203	Lowland_0	0
60939477.5	0	5.324209915638203	Lowland_0	0
60940477.5	0	5.324209915638203	Lowland_0	0
60941477.5	0	5.324209915638203	Lowland_0	0
60942477.5	0	5.324209915638203	Lowland_0	0
60943477.5	0	5.324209915638203	Lowland_0	0
60944477.5	0	5.324209915638203	Lowland_0	0
60945477.5	0	5.324209915638203	Lowland_0	0
60946477.5	0	5.324209915638203	Lowland_0	0
60947477.5	0	5.324209915638203	Lowland_0	0
60948477.5	0	5.324209915638203	Lowland_0	0
60949477.5	0	5.324209915638203	Lowland_0	0
60950477.5	0	5.324209915638203	Lowland_0	0
60951477.5	0	5.324209915638203	Lowland_0	0
60952477.5	0	5.324209915638203	Lowland_0	0
60953477.5	0	5.324209915638203	Lowland_0	0
60954477.5	0	5.324209915638203	Lowland_0	0
60955477.5	0	5.324209915638203	Lowland_0	0
60956477.5	0	5.324209915638203	Lowland_0	0
60957477.5	0	5.324209915638203	Lowland_0	0
60958477.5	0	5.324209915638203	Lowland_0	0
60959477.5	0	5.324209915638203	Lowland_0	0
60960477.5	0	5.324209915638203	Lowland_0	0
60961477.5	0	5.324209915638203	Lowland_0	0
60962477.5	0	5.324209915638203	Lowland_0	0
60963477.5	0	5.324209915638203	Lowland_0	0
60964477.5	0	5.324209915638203	Lowland_0	0
60965477.5	0	5.324209915638203	Lowland_0	0
60966477.5	0	5.324209915638203	Lowland_0	0
60967477.5	0	5.324209915638203	Lowland_0	0
60968477.5	0	5.324209915638203	Lowland_0	0
60969477.5	0	5.324209915638203	Lowland_0	0
60970477.5	0	5.324209915638203	Lowland_0	0
60971477.5	0	5.324209915638203	Lowland_0	0
60972477.5	0	5.324209915638203	Lowland_0	0
60973477.5	0	5.324209915638203	Lowland_0	0
60974477.5	0	5.324209915638203	Lowland_0	0
60975477.5	0	5.324209915638203	Lowland_0	0
60976477.5	0	5.324209915638203	Lowland_0	0
60977477.5	0	5.324209915638203	Lowland_0	0
60978477.5	0	5.324209915638203	Lowland_0	0
60979477.5	0	5.324209915638203	Lowland_0	0
60980477.5	0	5.324209915638203	Lowland_0	0
60981477.5	0	5.324209915638203	Lowland_0	0
60982477.5	0	5.324209915638203	Lowland_0	0
60983477.5	0	5.324209915638203	Lowland_0	0
60984477.5	0	5.324209915638203	Lowland_0	0
60985477.5	0	5.324209915638203	Lowland_0	0
60986477.5	0	5.324209915638203	Lowland_0	0
60987477.5	0	5.324209915638203	Lowland_0	0
60988477.5	0	5.324209915638203	Lowland_0	0
60989477.5	0	5.324209915638203	Lowland_0	0
60901477.5	0	5.324209915638203	Lowland_0	0
60902477.5	0	5.324209915638203	Lowland_0	0
60903477.5	0	5.324209915638203	Lowland_0	0
60904477.5	0	5.324209915638203	Lowland_0	0
60905477.5	0	5.324209915638203	Lowland_0	0
60906477.5	0	5.324209915638203	Lowland_0	0
60907477.5	0	5.324209915638203	Lowland_0	0
60908477.5	0	5.324209915638203	Lowland_0	0
60909477.5	0	5.324209915638203	Lowland_0	0
60910477.5	0	5.324209915638203	Lowland_0	0
60911477.5	0	5.324209915638203	Lowland_0	0
60912477.5	0	5.324209915638203	Lowland_0	0
60913477.5	0	5.324209915638203	Lowland_0	0
60914477.5	0	5.324209915638203	Lowland_0	0
60915477.5	0	5.324209915638203	Lowland_0	0
60916477.5	0	5.324209915638203	Lowland_0	0
60917477.5	0	5.324209915638203	Lowland_0	0
60918477.5	0	5.324209915638203	Lowland_0	0
60919477.5	0	5.324209915638203	Lowland_0	0
60920477.5	0	5.324209915638203	Lowland_0	0
60921477.5	0	5.324209915638203	Lowland_0	0
60922477.5	0	5.324209915638203	Lowland_0	0
60923477.5	0	5.324209915638203	Lowland_0	0
60924477.5	0	5.324209915638203	Lowland_0	0
60925477.5	0	5.324209915638203	Lowland_0	0
60926477.5	0	5.324209915638203	Lowland_0	0
60927477.5	0	5.324209915638203	Lowland_0	0
60928477.5	0	5.324209915638203	Lowland_0	0
60929477.5	0	5.324209915638203	Lowland_0	0
60930477.5	0	5.324209915638203	Lowland_0	0
60931477.5	0	5.324209915638203	Lowland_0	0
60932477.5	0	5.324209915638203	Lowland_0	0
60933477.5	0	5.324209915638203	Lowland_0	0
60934477.5	0	5.324209915638203	Lowland_0	0
60935477.5	0	5.324209915638203	Lowland_0	0
60936477.5	0	5.324209915638203	Lowland_0	0
60937477.5	0	5.324209915638203	Lowland_0	0
60938477.5	0	5.324209915638203	Lowland_0	0
60939477.5	0	5.324209915638203	Lowland_0	0
60940477.5	0	5.324209915638203	Lowland_0	0
60941477.5	0	5.324209915638203	Lowland_0	0
60942477.5	0	5.324209915638203	Lowland_0	0
60943477.5	0	5.324209915638203	Lowland_0	0
60944477.5	0	5.324209915638203	Lowland_0	0
60945477.5	0	5.324209915638203	Lowland_0	0
60946477.5	0	5.324209915638203	Lowland_0	0
60947477.5	0	5.324209915638203	Lowland_0	0
60948477.5	0	5.324209915638203	Lowland_0	0
60949477.5	0	5.324209915638203	Lowland_0	0
60950477.5	0	5.324209915638203	Lowland_0	0
60951477.5	0	5.324209915638203	Lowland_0	0
60952477.5	0	5.324209915638203	Lowland_0	0
60953477.5	0	5.324209915638203	Lowland_0	0
60954477.5	0	5.324209915638203	Lowland_0	0
60955477.5	0	5.324209915638203	Lowland_0	0
60956477.5	0	5.324209915638203	Lowland_0	0
60957477.5	0	5.324209915638203	Lowland_0	0
60958477.5	0	5.324209915638203	Lowland_0	0
60959477.5	0	5.324209915638203	Lowland_0	0
60960477.5	0	5.324209915638203	Lowland_0	0
60961477.5	0	5.324209915638203	Lowland_0	0
60962477.5	0	5.324209915638203	Lowland_0	0
60963477.5	0	5.324209915638203	Lowland_0	0
60964477.5	0	5.324209915638203	Lowland_0	0
60965477.5	0	5.324209915638203	Lowland_0	0
60966477.5	0	5.324209915638203	Lowland_0	0
60967477.5	0	5.324209915638203	Lowland_0	0
60968477.5	0	5.324209915638203	Lowland_0	0
60969477.5	0	5.324209915638203	Lowland_0	0
60970477.5	0	5.324209915638203	Lowland_0	0
60971477.5	0	5.324209915638203	Lowland_0	0
60972477.5	0	5.324209915638203	Lowland_0	0
60973477.5	0	5.324209915638203	Lowland_0	0
60974477.5	0	5.324209915638203	Lowland_0	0
60975477.5	0	5.324209915638203	Lowland_0	0
60976477.5	0	5.324209915638203	Lowland_0	0
60977477.5	0	5.324209915638203	Lowland_0	0
60978477.5	0	5.324209915638203	Lowland_0	0
60979477.5	0	5.324209915638203	Lowland_0	0
60980477.5	0	5.324209915638203	Lowland_0	0
60981477.5	0	5.324209915638203	Lowland_0	0
60982477.5	0	5.324209915638203	Lowland_0	0
60983477.5	0	5.324209915638203	Lowland_0	0
60984477.5	0	5.324209915638203	Lowland_0	0
60985477.5	0	5.324209915638203	Lowland_0	0
60986477.5	0	5.324209915638203	Lowland_0	0
60987477.5	0	5.324209915638203	Lowland_0	0
60988477.5	0	5.324209915638203	Lowland_0	0
60989477.5	0	5.324209915638203	Lowland_0	0
60901477.5	0	5.324209915638203	Lowland_0	0
60902477.5	0	5.324209915638203	Lowland_0	0
60903477.5	0	5.324209915638203	Lowland_0	0
60904477.5	0	5.324209915638203	Lowland_0	0
60905477.5	0	5.324209915638203	Lowland_0	0
60906477.5	0	5.324209915638203	Lowland_0	0
60907477.5	0	5.324209915638203	Lowland_0	0
60908477.5	0	5.324209915638203	Lowland_0	0
60909477.5	0	5.324209915638203	Lowland_0	0
60910477.5	0	5.324209915638203	Lowland_0	0
60911477.5	0	5.324209915638203	Lowland_0	0
60912477.5	0	5.324209915638203	Lowland_0	0
60913477.5	0	5.324209915638203	Lowland_0	0
60914477.5	0	5.324209915638203	Lowland_0	0
60915477.5	0	5.324209915638203	Lowland_0	0
60916477.5	0	5.324209915638203	Lowland_0	0
60917477.5	0	5.324209915638203	Lowland_0	0
60918477.5	0	5.324209915638203	Lowland_0	0
60919477.5	0	5.324209915638203	Lowland_0	0
60920477.5	0	5.324209915638203	Lowland_0	0
60921477.5	0	5.324209915638203	Lowland_0	0
60922477.5	0	5.324209915638203	Lowland_0	0
60923477.5	0	5.324209915638203	Lowland_0	0
60924477.5	0	5.324209915638203	Lowland_0	0
60925477.5	0	5.324209915638203	Lowland_0	0
60926477.5	0	5.324209915638203	Lowland_0	0
60927477.5	0	5.324209915638203	Lowland_0	0
60928477.5	0	5.324209915638203	Lowland_0	0
60929477.5	0	5.324209915638203	Lowland_0	0
60930477.5	0	5.324209915638203	Lowland_0	0
60931477.5	0	5.324209915638203	Lowland_0	0
60932477.5	0	5.324209915638203	Lowland_0	0
60933477.5	0	5.324209915638203	Lowland_0	0
60934477.5	0	5.324209915638203	Lowland_0	0
60935477.5	0	5.324209915638203	Lowland_0	0
60936477.5	0	5.324209915638203	Lowland_0	0
60937477.5	0	5.324209915638203	Lowland_0	0
60938477.5	0	5.324209915638203	Lowland_0	0
60939477.5	0	5.324209915638203	Lowland_0	0
60940477.5	0	5.324209915638203	Lowland_0	0
60941477.5	0	5.324209915638203	Lowland_0	0
60942477.5	0	5.324209915638203	Lowland_0	0
60943477.5	0	5.324209915638203	Lowland_0	0
60944477.5	0	5.324209915638203	Lowland_0	0
60945477.5	0	5.324209915638203	Lowland_0	0
60946477.5	0	5.324209915638203	Lowland_0	0
60947477.5	0	5.324209915638203	Lowland_0	0
60948477.5	0	5.324209915638203	Lowland_0	0
60949477.5	0	5.324209915638203	Lowland_0	0
60950477.5	0	5.324209915638203	Lowland_0	0
60951477.5	0	5.324209915638203	Lowland_0	0
60952477.5	0	5.324209915638203	Lowland_0	0
60953477.5	0	5.324209915638203	Lowland_0	0
60954477.5	0	5.324209915638203	Lowland_0	0
60955477.5	0	5.324209915638203	Lowland_0	0
60956477.5	0	5.324209915638203	Lowland_0	0
60957477.5	0	5.324209915638203	Lowland_0	0
60958477.5	0	5.324209915638203	Lowland_0	0
60959477.5	0	5.324209915638203	Lowland_0	0
60960477.5	0	5.324209915638203	Lowland_0	0
60961477.5	0	5.324209915638203	Lowland_0	0
60962477.5	0	5.324209915638203	Lowland_0	0
60963477.5	0	5.324209915638203	Lowland_0	0
60964477.5	0	5.324209915638203	Lowland_0	0
60965477.5	0	5.324209915638203	Lowland_0	0
60966477.5	0	5.324209915638203	Lowland_0	0
60967477.5	0	5.324209915638203	Lowland_0	0
60968477.5	0	5.324209915638203	Lowland_0	0
60969477.5	0	5.324209915638203	Lowland_0	0
60970477.5	0	5.324209915638203	Lowland_0	0
60971477.5	0	5.324209915638203	Lowland_0	0
60972477.5	0	5.324209915638203	Lowland_0	0
60973477.5	0	5.324209915638203	Lowland_0	0
60974477.5	0	5.324209915638203	Lowland_0	0
60975477.5	0	5.324209915638203	Lowland_0	0
60976477.5	0	5.324209915638203	Lowland_0	0
60977477.5	0	5.324209915638203	Lowland_0	0
60978477.5	0	5.324209915638203	Lowland_0	0
60979477.5	0	5.324209915638203	Lowland_0	0
60980477.5	0	5.324209915638203	Lowland_0	0
60981477.5	0	5.324209915638203	Lowland_0	0
60982477.5	0	5.324209915638203	Lowland_0	0
60983477.5	0	5.324209915638203	Lowland_0	0
60984477.5	0	5.324209915638203	Lowland_0	0
60985477.5	0	5.324209915638203	Lowland_0	0
60986477.5	0	5.324209915638203	Lowland_0	0
60987477.5	0	5.324209915638203	Lowland_0	0
60988477.5	0	5.324209915638203	Lowland_0	0
60989477.5	0	5.324209915638203	Lowland_0	0
60901477.5	0	5.324209915638203	Lowland_0	0
60902477.5	0	5.324209915638203	Lowland_0	0
60903477.5	0	5.324209915638203	Lowland_0	0
60904477.5	0	5.324209915638203	Lowland_0	0
60905477.5	0	5.324209915638203	Lowland_0	0
60906477.5	0	5.324209915638203	Lowland_0	0
60907477.5	0	5.324209915638203	Lowland_0	0
60908477.5	0	5.324209915638203	Lowland_0	0
60909477.5	0	5.324209915638203	Lowland_0	0
60910477.5	0	5.324209915638203	Lowland_0	0
60911477.5	0	5.324209915638203	Lowland_0	0
60912477.5	0	5.324209915638203	Lowland_0	0
60913477.5	0	5.324209915638203	Lowland_0	0
60914477.5	0	5.324209915638203	Lowland_0	0
60915477.5	0	5.324209915638203	Lowland_0	0
60916477.5	0	5.324209915638203	Lowland_0	0
60917477.5	0	5.324209915638203	Lowland_0	0
60918477.5	0	5.324209915638203	Lowland_0	0
60919477.5	0	5.324209915638203	Lowland_0	0
60920477.5	0	5.324209915638203	Lowland_0	0
60921477.5	0	5.324209915638203	Lowland_0	0
60922477.5	0	5.324209915638203	Lowland_0	0
60923477.5	0	5.324209915638203	Lowland_0	0
60924477.5	0	5.324209915638203	Lowland_0	0
60925477.5	0	5.324209915638203	Lowland_0	0
60926477.5	0	5.324209915638203	Lowland_0	0
60927477.5	0	5.324209915638203	Lowland_0	0
60928477.5	0	5.324209915638203	Lowland_0	0
60929477.5	0	5.324209915638203	Lowland_0	0
60930477.5	0	5.324209915638203	Lowland_0	0
60931477.5	0	5.324209915638203	Lowland_0	0
60932477.5	0	5.324209915638203	Lowland_0	0
60933477.5	0	5.324209915638203	Lowland_0	0
60934477.5	0	5.324209915638203	Lowland_0	0
60935477.5	0	5.324209915638203	Lowland_0	0
60936477.5	0	5.324209915638203	Lowland_0	0
60937477.5	0	5.324209915638203	Lowland_0	0
60938477.5	0	5.324209915638203	Lowland_0	0
60939477.5	0	5.324209915638203	Lowland_0	0
60940477.5	0	5.324209915638203	Lowland_0	0
60941477.5	0	5.324209915638203	Lowland_0	0
60942477.5	0	5.324209915638203	Lowland_0	0
60943477.5	0	5.324209915638203	Lowland_0	0
60944477.5	0	5.324209915638203	Lowland_0	0
60945477.5	0	5.324209915638203	Lowland_0	0
60946477.5	0	5.324209915638203	Lowland_0	0
60947477.5	0	5.324209915638203	Lowland_0	0
60948477.5	0	5.324209915638203	Lowland_0	0
60949477.5	0	5.324209915638203	Lowland_0	0
60950477.5	0	5.324209915638203	Lowland_0	0
60951477.5	0	5.324209915638203	Lowland_0	0
60952477.5	0	5.324209915638203	Lowland_0	0
60953477.5	0	5.324209915638203	Lowland_0	0
60954477.5	0	5.324209915638203	Lowland_0	0
60955477.5	0	5.324209915638203	Lowland_0	0
60956477.5	0	5.324209915638203	Lowland_0	0
60957477.5	0	5.324209915638203	Lowland_0	0
60958477.5	0	5.324209915638203	Lowland_0	0
60959477.5	0	5.324209915638203	Lowland_0	0
60960477.5	0	5.324209915638203	Lowland_0	0
60961477.5	0	5.324209915638203	Lowland_0	0
60962477.5	0	5.324209915638203	Lowland_0	0
60963477.5	0	5.324209915638203	Lowland_0	0
60964477.5	0	5.324209915638203	Lowland_0	0
60965477.5	0	5.324209915638203	Lowland_0	0
60966477.5	0	5.324209915638203	Lowland_0	0
60967477.5	0	5.324209915638203	Lowland_0	0
60968477.5	0	5.324209915638203	Lowland_0	0
60969477.5	0	5.324209915638203	Lowland_0	0
60970477.5	0	5.324209915638203	Lowland_0	0
60971477.5	0	5.324209915638203	Lowland_0	0
60972477.5	0	5.324209915638203	Lowland_0	0
60973477.5	0	5.324209915638203	Lowland_0	0
60974477.5	0	5.324209915638203	Lowland_0	0
60975477.5	0	5.324209915638203	Lowland_0	0
60976477.5	0	5.324209915638203	Lowland_0	0
60977477.5	0	5.324209915638203	Lowland_0	0
60978477.5	0	5.324209915638203	Lowland_0	0
60979477.5	0	5.324209915638203	Lowland_0	0
60980477.5	0	5.324209915638203	Lowland_0	0
60981477.5	0	5.324209915638203	Lowland_0	0
60982477.5	0	5.324209915638203	Lowland_0	0
60983477.5	0	5.324209915638203	Lowland_0	0
60984477.5	0	5.324209915638203	Lowland_0	0
60985477.5	0	5.324209915638203	Lowland_0	0
60986477.5	0	5.324209915638203	Lowland_0	0
60987477.5	0	5.324209915638203	Lowland_0	0
60988477.5	0	5.324209915638203	Lowland_0	0
60989477.5	0	5.324209915638203	Lowland_0	0
60901477.5	0	5.324209915638203	Lowland_0	0
60902477.5	0	5.324209915638203	Lowland_0	0
60903477.5	0	5.324209915638203	Lowland_0	0
60904477.5	0	5.324209915638203	Lowland_0	0
60905477.5	0	5.324209915638203	Lowland_0	0
60906477.5	0	5.324209915638203	Lowland_0	0
60907477.5	0	5.324209915638203	Lowland_0	0
60908477.5	0	5.324209915638203	Lowland_0	0
60909477.5	0	5.324209915638203	Lowland_0	0
60910477.5	0	5.324209915638203	Lowland_0	0
60911477.5	0	5.324209915638203	Lowland_0	0
60912477.5	0	5.324209915638203	Lowland_0	0
60913477.5	0	5.324209915638203	Lowland_0	0
60914477.5	0	5.324209915638203	Lowland_0	0
60915477.5	0	5.324209915638203	Lowland_0	0
60916477.5	0	5.324209915638203	Lowland_0	0
60917477.5	0	5.324209915638203	Lowland_0	0
60918477.5	0	5.324209915638203	Lowland_0	0
60919477.5	0	5.324209915638203	Lowland_0	0
60920477.5	0	5.324209915638203	Lowland_0	0
60921477.5	0	5.324209915638203	Lowland_0	0
60922477.5	0	5.324209915638203	Lowland_0	0
60923477.5	0	5.324209915638203	Lowland_0	0
60924477.5	0	5.324209915638203	Lowland_0	0
60925477.5	0	5.324209915638203	Lowland_0	0
60926477.5	0	5.324209915638203	Lowland_0	0
60927477.5	0	5.324209915638203	Lowland_0	0
60928477.5	0	5.324209915638203	Lowland_0	0
60929477.5	0	5.324209915638203	Lowland_0	0
60930477.5	0	5.324209915638203	Lowland_0	0
60931477.5	0	5.324209915638203	Lowland_0	0
60932477.5	0	5.324209915638203	Lowland_0	0
60933477.5	0	5.324209915638203	Lowland_0	0
60934477.5	0	5.324209915638203	Lowland_0	0
60935477.5	0	5.324209915638203	Lowland_0	0
60936477.5	0	5.324209915638203	Lowland_0	0
60937477.5	0	5.324209915638203	Lowland_0	0
60938477.5	0	5.324209915638203	Lowland_0	0
60939477.5	0	5.324209915638203	Lowland_0	0
60940477.5	0	5.324209915638203	Lowland_0	0
60941477.5	0	5.324209915638203	Lowland_0	0
60942477.5	0	5.324209915638203	Lowland_0	0
60943477.5	0	5.324209915638203	Lowland_0	0
60944477.5	0	5.324209915638203	Lowland_0	0
60945477.5	0	5.324209915638203	Lowland_0	0
60946477.5	0	5.324209915638203	Lowland_0	0
60947477.5	0	5.324209915638203	Lowland_0	0
60948477.5	0	5.324209915638203	Lowland_0	0
60949477.5	0	5.324209915638203	Lowland_0	0
60950477.5	0	5.324209915638203	Lowland_0	0
60951477.5	0	5.324209915638203	Lowland_0	0
60952477.5	0	5.324209915638203	Lowland_0	0
60953477.5	0	5.324209915638203	Lowland_0	0
60954477.5	0	5.324209915638203	Lowland_0	0
60955477.5	0	5.324209915638203	Lowland_0	0
60956477.5	0	5.324209915638203	Lowland_0	0
60957477.5	0	5.324209915638203	Lowland_0	0
60958477.5	0	5.324209915638203	Lowland_0	0
60959477.5	0	5.324209915638203	Lowland_0	0
60960477.5	0	5.324209915638203	Lowland_0	0
60961477.5	0	5.324209915638203	Lowland_0	0
60962477.5	0	5.324209915638203	Lowland_0	0
60963477.5	0	5.324209915638203	Lowland_0	0
60964477.5	0	5.324209915638203	Lowland_0	0
60965477.5	0	5.324209915638203	Lowland_0	0
60966477.5	0	5.324209915638203	Lowland_0	0
60967477.5	0	5.324209915638203	Lowland_0	0
60968477.5	0	5.324209915638203	Lowland_0	0
60969477.5	0	5.324209915638203	Lowland_0	0
60970477.5	0	5.324209915638203	Lowland_0	0
60971477.5	0	5.324209915638203	Lowland_0	0
60972477.5	0	5.324209915638203	Lowland_0	0
60973477.5	0	5.324209915638203	Lowland_0	0
60974477.5	0	5.324209915638203	Lowland_0	0
60975477.5	0	5.324209915638203	Lowland_0	0
60976477.5	0	5.324209915638203	Lowland_0	0
60977477.5	0	5.324209915638203	Lowland_0	0
60978477.5	0	5.324209915638203	Lowland_0	0
60979477.5	0	5.324209915638203	Lowland_0	0
60980477.5	0	5.324209915638203	Lowland_0	0
60981477.5	0	5.324209915638203	Lowland_0	0
60982477.5	0	5.324209915638203	Lowland_0	0
60983477.5	0	5.324209915638203	Lowland_0	0
60984477.5	0	5.324209915638203	Lowland_0	0
60985477.5	0	5.324209915638203	Lowland_0	0
60986477.5	0	5.324209915638203	Lowland_0	0
60987477.5	0	5.324209915638203	Lowland_0	0
60988477.5	0	5.324209915638203	Lowland_0	0
60989477.5	0	5.324209915638203	Lowland_0	0
60901386.5	52.241	2.546302262049332	Upland_2	20.516417386345584
60902386.5	2.688	2.546302262049332	Upland_2	1.055648435797495
60903386.5	5.165	2.546302262049332	Upland_2	2.0284316111957073
60904386.5	6.325	2.546302262049332	Upland_2	2.4839941802154595
60905386.5	76.212	2.546302262049332	Upland_2	29.930460784597724
60906386.5	12.539	2.546302262049332	Upland_2	4.924395735291959
60907386.5	18.445	2.546302262049332	Upland_2	7.243837573766664
60908386.5	35.226	2.546302262049332	Upland_2	13.834178496801545
60909386.5	17.537	2.546302262049332	Upland_2	6.887242045602926
60910386.5	1.334	2.546302262049332	Upland_2	0.5238969543727151
60911386.5	5.107	2.546302262049332	Upland_2	2.0056534827447194
60912386.5	12.599	2.546302262049332	Upland_2	4.947959316448154
60913386.5	42.713	2.546302262049332	Upland_2	16.774520698741963
60914386.5	20.495	2.546302262049332	Upland_2	8.048926596603295
60915386.5	14.525	2.546302262049332	Upland_2	5.704350271561984
60916386.5	18.251	2.546302262049332	Upland_2	7.167648661361637
60917386.5	7.937	2.546302262049332	Upland_2	3.117069060611874
60918386.5	19.445	2.546302262049332	Upland_2	7.636563926369899
60919386.5	10.435	2.546302262049332	Upland_2	4.098099489414754
60920386.5	42.184	2.546302262049332	Upland_2	16.566768458214852
60921386.5	45.92	2.546302262049332	Upland_2	18.033994111540537
60922386.5	46.533	2.546302262049332	Upland_2	18.274735365686322
60923386.5	49.354	2.546302262049332	Upland_2	19.382616406380045
60924386.5	56.585	2.546302262049332	Upland_2	22.222420662054034
60925386.5	58.45	2.546302262049332	Upland_2	22.95485530965907
60926386.5	41.606	2.546302262049332	Upland_2	16.339772626410184
60927386.5	51.002	2.546302262049332	Upland_2	20.029829435470177
60928386.5	56.656	2.546302262049332	Upland_2	22.250304233088865
60929386.5	68.025	2.546302262049332	Upland_2	26.715210135835044
60930386.5	33.502	2.546302262049332	Upland_2	13.157118264913569
60931386.5	42.223	2.546302262049332	Upland_2	16.582084785966376
60932386.5	55.063	2.546302262049332	Upland_2	21.62469115339191
60933386.5	48.171	2.546302262049332	Upland_2	18.918021131250416
60934386.5	43.543	2.546302262049332	Upland_2	17.10048357140265
60935386.5	38.634	2.546302262049332	Upland_2	15.17258990647337
60936386.5	35.498	2.546302262049332	Upland_2	13.941000064709623
60937386.5	23.119	2.546302262049332	Upland_2	9.079440545834183
60938386.5	6.332	2.546302262049332	Upland_2	2.486743264683682
60939386.5	6.783	2.546302262049332	Upland_2	2.663862849707741
60940386.5	0.624	2.546302262049332	Upland_2	0.24506124402441845
60941386.5	4.175	2.546302262049332	Upland_2	1.6396325221185049
60942386.5	1.444	2.546302262049332	Upland_2	0.5670968531590709
60943386.5	50.353	2.546302262049332	Upland_2	19.774950032630677
60944386.5	60.268	2.546302262049332	Upland_2	23.66883181869175
60945386.5	43.09	2.546302262049332	Upland_2	16.922578533673384
60946386.5	47.647	2.546302262049332	Upland_2	18.71223252248632
60947386.5	52.011	2.546302262049332	Upland_2	20.42609032524684
60948386.5	48.115	2.546302262049332	Upland_2	18.896028455504638
60949386.5	50.078	2.546302262049332	Upland_2	19.66695028566479
60950386.5	52.549	2.546302262049332	Upland_2	20.63737710294738
60951386.5	55.97	2.546302262049332	Upland_2	21.980893955203044
60952386.5	62.515	2.546302262049332	Upland_2	24.551287932991215
60953386.5	57.687	2.546302262049332	Upland_2	22.655205102622798
60954386.5	49.029	2.546302262049332	Upland_2	19.254980341783995
60955386.5	77.458	2.546302262049332	Upland_2	30.41979781994135
60956386.5	29.31	2.546302262049332	Upland_2	11.510809394800809
60957386.5	14.983	2.546302262049332	Upland_2	5.884218941054265
60958386.5	41.303	2.546302262049332	Upland_2	16.2207765415714
60959386.5	16.937	2.546302262049332	Upland_2	6.651606234040987
60960386.5	26.927	2.546302262049332	Upland_2	10.574942496547301
60961386.5	5.706	2.546302262049332	Upland_2	2.2408965679540573
60962386.5	17.861	2.546302262049332	Upland_2	7.014485383846375
60963386.5	15.687	2.546302262049332	Upland_2	6.160698293286942
60964386.5	25.858	2.546302262049332	Upland_2	10.155118025614442
60965386.5	2.547	2.546302262049332	Upland_2	1.0002740200804388
60966386.5	4.509	2.546302262049332	Upland_2	1.7708031238879853
60967386.5	11.885	2.546302262049332	Upland_2	4.667552700689444
60968386.5	3.172	2.546302262049332	Upland_2	1.2457279904574605
60969386.5	31.094	2.546302262049332	Upland_2	12.21143320784498
60970386.5	14.699	2.546302262049332	Upland_2	5.772684656914946
60971386.5	32.785	2.546302262049332	Upland_2	12.875533470097048
60972386.5	40.439	2.546302262049332	Upland_2	15.881460972922207
60973386.5	40.198	2.546302262049332	Upland_2	15.786813921944828
60974386.5	2.379	2.546302262049332	Upland_2	0.9342959928430953
60975386.5	4.541	2.546302262049332	Upland_2	1.7833703671712888
60976386.5	31.433	2.546302262049332	Upland_2	12.344567441377476
60977386.5	14.399	2.546302262049332	Upland_2	5.654866751133976
60978386.5	65.671	2.546302262049332	Upland_2	25.79073230180703
60979386.5	28.541	2.546302262049332	Upland_2	11.20880282964892
60980386.5	23.317	2.546302262049332	Upland_2	9.157200363649624
60981386.5	31.922	2.546302262049332	Upland_2	12.536610627800458
60982386.5	41.491	2.546302262049332	Upland_2	16.29460909586081
60983386.5	1.256	2.546302262049332	Upland_2	0.4932642988696628
60984386.5	16.895	2.546302262049332	Upland_2	6.63511172723165
60985386.5	50.209	2.546302262049332	Upland_2	19.718397437855813
60986386.5	45.749	2.546302262049332	Upland_2	17.966837905245384
60987386.5	31.093	2.546302262049332	Upland_2	12.211040481492375
60988386.5	18.83	2.546302262049332	Upland_2	7.395037219518908
60989386.5	64.478	2.546302262049332	Upland_2	25.322209763151363
60901386.5	0	2.546302262049332	Upland_2	0
60902386.5	0	2.546302262049332	Upland_2	0
60903386.5	0	2.546302262049332	Upland_2	0
60904386.5	0	2.546302262049332	Upland_2	0
60905386.5	0	2.546302262049332	Upland_2	0
60906386.5	0	2.546302262049332	Upland_2	0
60907386.5	0	2.546302262049332	Upland_2	0
60908386.5	0	2.546302262049332	Upland_2	0
60909386.5	0	2.546302262049332	Upland_2	0
60910386.5	0	2.546302262049332	Upland_2	0
60911386.5	0	2.546302262049332	Upland_2	0
60912386.5	0	2.546302262049332	Upland_2	0
60913386.5	0	2.546302262049332	Upland_2	0
60914386.5	0	2.546302262049332	Upland_2	0
60915386.5	0	2.546302262049332	Upland_2	0
60916386.5	0	2.546302262049332	Upland_2	0
60917386.5	0	2.546302262049332	Upland_2	0
60918386.5	0	2.546302262049332	Upland_2	0
60919386.5	0	2.546302262049332	Upland_2	0
60920386.5	0	2.546302262049332	Upland_2	0
60921386.5	0	2.546302262049332	Upland_2	0
60922386.5	0	2.546302262049332	Upland_2	0
60923386.5	0	2.546302262049332	Upland_2	0
60924386.5	0	2.546302262049332	Upland_2	0
60925386.5	0	2.546302262049332	Upland_2	0
60926386.5	0	2.546302262049332	Upland_2	0
60927386.5	0	2.546302262049332	Upland_2	0
60928386.5	0	2.546302262049332	Upland_2	0
60929386.5	0	2.546302262049332	Upland_2	0
60930386.5	0	2.546302262049332	Upland_2	0
60931386.5	0	2.546302262049332	Upland_2	0
60932386.5	0	2.546302262049332	Upland_2	0
60933386.5	0	2.546302262049332	Upland_2	0
60934386.5	0	2.546302262049332	Upland_2	0
60935386.5	0	2.546302262049332	Upland_2	0
60936386.5	0	2.546302262049332	Upland_2	0
60937386.5	0	2.546302262049332	Upland_2	0
60938386.5	0	2.546302262049332	Upland_2	0
60939386.5	0	2.546302262049332	Upland_2	0
60940386.5	0	2.546302262049332	Upland_2	0
60941386.5	0	2.546302262049332	Upland_2	0
60942386.5	0	2.546302262049332	Upland_2	0
60943386.5	0	2.546302262049332	Upland_2	0
60944386.5	0	2.546302262049332	Upland_2	0
60945386.5	0	2.546302262049332	Upland_2	0
60946386.5	0	2.546302262049332	Upland_2	0
60947386.5	0	2.546302262049332	Upland_2	0
60948386.5	0	2.546302262049332	Upland_2	0
60949386.5	0	2.546302262049332	Upland_2	0
60950386.5	0	2.546302262049332	Upland_2	0
60951386.5	0	2.546302262049332	Upland_2	0
60952386.5	0	2.546302262049332	Upland_2	0
60953386.5	0	2.546302262049332	Upland_2	0
60954386.5	0	2.546302262049332	Upland_2	0
60955386.5	0	2.546302262049332	Upland_2	0
60956386.5	0	2.546302262049332	Upland_2	0
60957386.5	0	2.546302262049332	Upland_2	0
60958386.5	0	2.546302262049332	Upland_2	0
60959386.5	0	2.546302262049332	Upland_2	0
60960386.5	0	2.546302262049332	Upland_2	0
60961386.5	0	2.546302262049332	Upland_2	0
60962386.5	0	2.546302262049332	Upland_2	0
60963386.5	0	2.546302262049332	Upland_2	0
60964386.5	0	2.546302262049332	Upland_2	0
60965386.5	0	2.546302262049332	Upland_2	0
60966386.5	0	2.546302262049332	Upland_2	0
60967386.5	0	2.546302262049332	Upland_2	0
60968386.5	0	2.546302262049332	Upland_2	0
60969386.5	0	2.546302262049332	Upland_2	0
60970386.5	0	2.546302262049332	Upland_2	0
60971386.5	0	2.546302262049332	Upland_2	0
60972386.5	0	2.546302262049332	Upland_2	0
60973386.5	0	2.546302262049332	Upland_2	0
60974386.5	0	2.546302262049332	Upland_2	0
60975386.5	0	2.546302262049332	Upland_2	0
60976386.5	0	2.546302262049332	Upland_2	0
60977386.5	0	2.546302262049332	Upland_2	0
60978386.5	0	2.546302262049332	Upland_2	0
60979386.5	0	2.546302262049332	Upland_2	0
60980386.5	0	2.546302262049332	Upland_2	0
60981386.5	0	2.546302262049332	Upland_2	0
60982386.5	0	2.546302262049332	Upland_2	0
60983386.5	0	2.546302262049332	Upland_2	0
60984386.5	0	2.546302262049332	Upland_2	0
60985386.5	0	2.546302262049332	Upland_2	0
60986386.5	0	2.546302262049332	Upland_2	0
60987386.5	0	2.546302262049332	Upland_2	0
60988386.5	0	2.546302262049332	Upland_2	0
60989386.5	0	2.546302262049332	Upland_2	0
60901386.5	0	2.546302262049332	Upland_2	0
60902386.5	0	2.546302262049332	Upland_2	0
60903386.5	0	2.546302262049332	Upland_2	0
60904386.5	0	2.546302262049332	Upland_2	0
60905386.5	0	2.546302262049332	Upland_2	0
60906386.5	0	2.546302262049332	Upland_2	0
60907386.5	0	2.546302262049332	Upland_2	0
60908386.5	0	2.546302262049332	Upland_2	0
60909386.5	0	2.546302262049332	Upland_2	0
60910386.5	0	2.546302262049332	Upland_2	0
60911386.5	0	2.546302262049332	Upland_2	0
60912386.5	0	2.546302262049332	Upland_2	0
60913386.5	0	2.546302262049332	Upland_2	0
60914386.5	0	2.546302262049332	Upland_2	0
60915386.5	0	2.546302262049332	Upland_2	0
60916386.5	0	2.546302262049332	Upland_2	0
60917386.5	0	2.546302262049332	Upland_2	0
60918386.5	0	2.546302262049332	Upland_2	0
60919386.5	0	2.546302262049332	Upland_2	0
60920386.5	0	2.546302262049332	Upland_2	0
60921386.5	0	2.546302262049332	Upland_2	0
60922386.5	0	2.546302262049332	Upland_2	0
60923386.5	0	2.546302262049332	Upland_2	0
60924386.5	0	2.546302262049332	Upland_2	0
60925386.5	0	2.546302262049332	Upland_2	0
60926386.5	0	2.546302262049332	Upland_2	0
60927386.5	0	2.546302262049332	Upland_2	0
60928386.5	0	2.546302262049332	Upland_2	0
60929386.5	0	2.546302262049332	Upland_2	0
60930386.5	0	2.546302262049332	Upland_2	0
60931386.5	0	2.546302262049332	Upland_2	0
60932386.5	0	2.546302262049332	Upland_2	0
60933386.5	0	2.546302262049332	Upland_2	0
60934386.5	0	2.546302262049332	Upland_2	0
60935386.5	0	2.546302262049332	Upland_2	0
60936386.5	0	2.546302262049332	Upland_2	0
60937386.5	0	2.546302262049332	Upland_2	0
60938386.5	0	2.546302262049332	Upland_2	0
60939386.5	0	2.546302262049332	Upland_2	0
60940386.5	0	2.546302262049332	Upland_2	0
60941386.5	0	2.546302262049332	Upland_2	0
60942386.5	0	2.546302262049332	Upland_2	0
60943386.5	0	2.546302262049332	Upland_2	0
60944386.5	0	2.546302262049332	Upland_2	0
60945386.5	0	2.546302262049332	Upland_2	0
60946386.5	0	2.546302262049332	Upland_2	0
60947386.5	0	2.546302262049332	Upland_2	0
60948386.5	0	2.546302262049332	Upland_2	0
60949386.5	0	2.546302262049332	Upland_2	0
60950386.5	0	2.546302262049332	Upland_2	0
60951386.5	0	2.546302262049332	Upland_2	0
60952386.5	0	2.546302262049332	Upland_2	0
60953386.5	0	2.546302262049332	Upland_2	0
60954386.5	0	2.546302262049332	Upland_2	0
60955386.5	0	2.546302262049332	Upland_2	0
60956386.5	0	2.546302262049332	Upland_2	0
60957386.5	0	2.546302262049332	Upland_2	0
60958386.5	0	2.546302262049332	Upland_2	0
60959386.5	0	2.546302262049332	Upland_2	0
60960386.5	0	2.546302262049332	Upland_2	0
60961386.5	0	2.546302262049332	Upland_2	0
60962386.5	0	2.546302262049332	Upland_2	0
60963386.5	0	2.546302262049332	Upland_2	0
60964386.5	0	2.546302262049332	Upland_2	0
60965386.5	0	2.546302262049332	Upland_2	0
60966386.5	0	2.546302262049332	Upland_2	0
60967386.5	0	2.546302262049332	Upland_2	0
60968386.5	0	2.546302262049332	Upland_2	0
60969386.5	0	2.546302262049332	Upland_2	0
60970386.5	0	2.546302262049332	Upland_2	0
60971386.5	0	2.546302262049332	Upland_2	0
60972386.5	0	2.546302262049332	Upland_2	0
60973386.5	0	2.546302262049332	Upland_2	0
60974386.5	0	2.546302262049332	Upland_2	0
60975386.5	0	2.546302262049332	Upland_2	0
60976386.5	0	2.546302262049332	Upland_2	0
60977386.5	0	2.546302262049332	Upland_2	0
60978386.5	0	2.546302262049332	Upland_2	0
60979386.5	0	2.546302262049332	Upland_2	0
60980386.5	0	2.546302262049332	Upland_2	0
60981386.5	0	2.546302262049332	Upland_2	0
60982386.5	0	2.546302262049332	Upland_2	0
60983386.5	0	2.546302262049332	Upland_2	0
60984386.5	0	2.546302262049332	Upland_2	0
60985386.5	0	2.546302262049332	Upland_2	0
60986386.5	0	2.546302262049332	Upland_2	0
60987386.5	0	2.546302262049332	Upland_2	0
60988386.5	0	2.546302262049332	Upland_2	0
60989386.5	0	2.546302262049332	Upland_2	0
60901386.5	0	2.546302262049332	Upland_2	0
60902386.5	0	2.546302262049332	Upland_2	0
60903386.5	0	2.546302262049332	Upland_2	0
60904386.5	0	2.546302262049332	Upland_2	0
60905386.5	0	2.546302262049332	Upland_2	0
60906386.5	0	2.546302262049332	Upland_2	0
60907386.5	0	2.546302262049332	Upland_2	0
60908386.5	0	2.546302262049332	Upland_2	0
60909386.5	0	2.546302262049332	Upland_2	0
60910386.5	0	2.546302262049332	Upland_2	0
60911386.5	0	2.546302262049332	Upland_2	0
60912386.5	0	2.546302262049332	Upland_2	0
60913386.5	0	2.546302262049332	Upland_2	0
60914386.5	0	2.546302262049332	Upland_2	0
60915386.5	0	2.546302262049332	Upland_2	0
60916386.5	0	2.546302262049332	Upland_2	0
60917386.5	0	2.546302262049332	Upland_2	0
60918386.5	0	2.546302262049332	Upland_2	0
60919386.5	0	2.546302262049332	Upland_2	0
60920386.5	0	2.546302262049332	Upland_2	0
60921386.5	0	2.546302262049332	Upland_2	0
60922386.5	0	2.546302262049332	Upland_2	0
60923386.5	0	2.546302262049332	Upland_2	0
60924386.5	0	2.546302262049332	Upland_2	0
60925386.5	0	2.546302262049332	Upland_2	0
60926386.5	0	2.546302262049332	Upland_2	0
60927386.5	0	2.546302262049332	Upland_2	0
60928386.5	0	2.546302262049332	Upland_2	0
60929386.5	0	2.546302262049332	Upland_2	0
60930386.5	0	2.546302262049332	Upland_2	0
60931386.5	0	2.546302262049332	Upland_2	0
60932386.5	0	2.546302262049332	Upland_2	0
60933386.5	0	2.546302262049332	Upland_2	0
60934386.5	0	2.546302262049332	Upland_2	0
60935386.5	0	2.546302262049332	Upland_2	0
60936386.5	0	2.546302262049332	Upland_2	0
60937386.5	0	2.546302262049332	Upland_2	0
60938386.5	0	2.546302262049332	Upland_2	0
60939386.5	0	2.546302262049332	Upland_2	0
60940386.5	0	2.546302262049332	Upland_2	0
60941386.5	0	2.546302262049332	Upland_2	0
60942386.5	0	2.546302262049332	Upland_2	0
60943386.5	0	2.546302262049332	Upland_2	0
60944386.5	0	2.546302262049332	Upland_2	0
60945386.5	0	2.546302262049332	Upland_2	0
60946386.5	0	2.546302262049332	Upland_2	0
60947386.5	0	2.546302262049332	Upland_2	0
60948386.5	0	2.546302262049332	Upland_2	0
60949386.5	0	2.546302262049332	Upland_2	0
60950386.5	0	2.546302262049332	Upland_2	0
60951386.5	0	2.546302262049332	Upland_2	0
60952386.5	0	2.546302262049332	Upland_2	0
60953386.5	0	2.546302262049332	Upland_2	0
60954386.5	0	2.546302262049332	Upland_2	0
60955386.5	0	2.546302262049332	Upland_2	0
60956386.5	0	2.546302262049332	Upland_2	0
60957386.5	0	2.546302262049332	Upland_2	0
60958386.5	0	2.546302262049332	Upland_2	0
60959386.5	0	2.546302262049332	Upland_2	0
60960386.5	0	2.546302262049332	Upland_2	0
60961386.5	0	2.546302262049332	Upland_2	0
60962386.5	0	2.546302262049332	Upland_2	0
60963386.5	0	2.546302262049332	Upland_2	0
60964386.5	0	2.546302262049332	Upland_2	0
60965386.5	0	2.546302262049332	Upland_2	0
60966386.5	0	2.546302262049332	Upland_2	0
60967386.5	0	2.546302262049332	Upland_2	0
60968386.5	0	2.546302262049332	Upland_2	0
60969386.5	0	2.546302262049332	Upland_2	0
60970386.5	0	2.546302262049332	Upland_2	0
60971386.5	0	2.546302262049332	Upland_2	0
60972386.5	0	2.546302262049332	Upland_2	0
60973386.5	0	2.546302262049332	Upland_2	0
60974386.5	0	2.546302262049332	Upland_2	0
60975386.5	0	2.546302262049332	Upland_2	0
60976386.5	0	2.546302262049332	Upland_2	0
60977386.5	0	2.546302262049332	Upland_2	0
60978386.5	0	2.546302262049332	Upland_2	0
60979386.5	0	2.546302262049332	Upland_2	0
60980386.5	0	2.546302262049332	Upland_2	0
60981386.5	0	2.546302262049332	Upland_2	0
60982386.5	0	2.546302262049332	Upland_2	0
60983386.5	0	2.546302262049332	Upland_2	0
60984386.5	0	2.546302262049332	Upland_2	0
60985386.5	0	2.546302262049332	Upland_2	0
60986386.5	0	2.546302262049332	Upland_2	0
60987386.5	0	2.546302262049332	Upland_2	0
60988386.5	0	2.546302262049332	Upland_2	0
60989386.5	0	2.546302262049332	Upland_2	0
60901386.5	0	2.546302262049332	Upland_2	0
60902386.5	0	2.546302262049332	Upland_2	0
60903386.5	0	2.546302262049332	Upland_2	0
60904386.5	0	2.546302262049332	Upland_2	0
60905386.5	0	2.546302262049332	Upland_2	0
60906386.5	0	2.546302262049332	Upland_2	0
60907386.5	0	2.546302262049332	Upland_2	0
60908386.5	0	2.546302262049332	Upland_2	0
60909386.5	0	2.546302262049332	Upland_2	0
60910386.5	0	2.546302262049332	Upland_2	0
60911386.5	0	2.546302262049332	Upland_2	0
60912386.5	0	2.546302262049332	Upland_2	0
60913386.5	0	2.546302262049332	Upland_2	0
60914386.5	0	2.546302262049332	Upland_2	0
60915386.5	0	2.546302262049332	Upland_2	0
60916386.5	0	2.546302262049332	Upland_2	0
60917386.5	0	2.546302262049332	Upland_2	0
60918386.5	0	2.546302262049332	Upland_2	0
60919386.5	0	2.546302262049332	Upland_2	0
60920386.5	0	2.546302262049332	Upland_2	0
60921386.5	0	2.546302262049332	Upland_2	0
60922386.5	0	2.546302262049332	Upland_2	0
60923386.5	0	2.546302262049332	Upland_2	0
60924386.5	0	2.546302262049332	Upland_2	0
60925386.5	0	2.546302262049332	Upland_2	0
60926386.5	0	2.546302262049332	Upland_2	0
60927386.5	0	2.546302262049332	Upland_2	0
60928386.5	0	2.546302262049332	Upland_2	0
60929386.5	0	2.546302262049332	Upland_2	0
60930386.5	0	2.546302262049332	Upland_2	0
60931386.5	0	2.546302262049332	Upland_2	0
60932386.5	0	2.546302262049332	Upland_2	0
60933386.5	0	2.546302262049332	Upland_2	0
60934386.5	0	2.546302262049332	Upland_2	0
60935386.5	0	2.546302262049332	Upland_2	0
60936386.5	0	2.546302262049332	Upland_2	0
60937386.5	0	2.546302262049332	Upland_2	0
60938386.5	0	2.546302262049332	Upland_2	0
60939386.5	0	2.546302262049332	Upland_2	0
60940386.5	0	2.546302262049332	Upland_2	0
60941386.5	0	2.546302262049332	Upland_2	0
60942386.5	0	2.546302262049332	Upland_2	0
60943386.5	0	2.546302262049332	Upland_2	0
60944386.5	0	2.546302262049332	Upland_2	0
60945386.5	0	2.546302262049332	Upland_2	0
60946386.5	0	2.546302262049332	Upland_2	0
60947386.5	0	2.546302262049332	Upland_2	0
60948386.5	0	2.546302262049332	Upland_2	0
60949386.5	0	2.546302262049332	Upland_2	0
60950386.5	0	2.546302262049332	Upland_2	0
60951386.5	0	2.546302262049332	Upland_2	0
60952386.5	0	2.546302262049332	Upland_2	0
60953386.5	0	2.546302262049332	Upland_2	0
60954386.5	0	2.546302262049332	Upland_2	0
60955386.5	0	2.546302262049332	Upland_2	0
60956386.5	0	2.546302262049332	Upland_2	0
60957386.5	0	2.546302262049332	Upland_2	0
60958386.5	0	2.546302262049332	Upland_2	0
60959386.5	0	2.546302262049332	Upland_2	0
60960386.5	0	2.546302262049332	Upland_2	0
60961386.5	0	2.546302262049332	Upland_2	0
60962386.5	0	2.546302262049332	Upland_2	0
60963386.5	0	2.546302262049332	Upland_2	0
60964386.5	0	2.546302262049332	Upland_2	0
60965386.5	0	2.546302262049332	Upland_2	0
60966386.5	0	2.546302262049332	Upland_2	0
60967386.5	0	2.546302262049332	Upland_2	0
60968386.5	0	2.546302262049332	Upland_2	0
60969386.5	0	2.546302262049332	Upland_2	0
60970386.5	0	2.546302262049332	Upland_2	0
60971386.5	0	2.546302262049332	Upland_2	0
60972386.5	0	2.546302262049332	Upland_2	0
60973386.5	0	2.546302262049332	Upland_2	0
60974386.5	0	2.546302262049332	Upland_2	0
60975386.5	0	2.546302262049332	Upland_2	0
60976386.5	0	2.546302262049332	Upland_2	0
60977386.5	0	2.546302262049332	Upland_2	0
60978386.5	0	2.546302262049332	Upland_2	0
60979386.5	0	2.546302262049332	Upland_2	0
60980386.5	0	2.546302262049332	Upland_2	0
60981386.5	0	2.546302262049332	Upland_2	0
60982386.5	0	2.546302262049332	Upland_2	0
60983386.5	0	2.546302262049332	Upland_2	0
60984386.5	0	2.546302262049332	Upland_2	0
60985386.5	0	2.546302262049332	Upland_2	0
60986386.5	0	2.546302262049332	Upland_2	0
60987386.5	0	2.546302262049332	Upland_2	0
60988386.5	0	2.546302262049332	Upland_2	0
60989386.5	0	2.546302262049332	Upland_2	0
60901386.5	0	2.546302262049332	Upland_2	0
60902386.5	0	2.546302262049332	Upland_2	0
60903386.5	0	2.546302262049332	Upland_2	0
60904386.5	0	2.546302262049332	Upland_2	0
60905386.5	0	2.546302262049332	Upland_2	0
60906386.5	0	2.546302262049332	Upland_2	0
60907386.5	0	2.546302262049332	Upland_2	0
60908386.5	0	2.546302262049332	Upland_2	0
60909386.5	0	2.546302262049332	Upland_2	0
60910386.5	0	2.546302262049332	Upland_2	0
60911386.5	0	2.546302262049332	Upland_2	0
60912386.5	0	2.546302262049332	Upland_2	0
60913386.5	0	2.546302262049332	Upland_2	0
60914386.5	0	2.546302262049332	Upland_2	0
60915386.5	0	2.546302262049332	Upland_2	0
60916386.5	0	2.546302262049332	Upland_2	0
60917386.5	0	2.546302262049332	Upland_2	0
60918386.5	0	2.546302262049332	Upland_2	0
60919386.5	0	2.546302262049332	Upland_2	0
60920386.5	0	2.546302262049332	Upland_2	0
60921386.5	0	2.546302262049332	Upland_2	0
60922386.5	0	2.546302262049332	Upland_2	0
60923386.5	0	2.546302262049332	Upland_2	0
60924386.5	0	2.546302262049332	Upland_2	0
60925386.5	0	2.546302262049332	Upland_2	0
60926386.5	0	2.546302262049332	Upland_2	0
60927386.5	0	2.546302262049332	Upland_2	0
60928386.5	0	2.546302262049332	Upland_2	0
60929386.5	0	2.546302262049332	Upland_2	0
60930386.5	0	2.546302262049332	Upland_2	0
60931386.5	0	2.546302262049332	Upland_2	0
60932386.5	0	2.546302262049332	Upland_2	0
60933386.5	0	2.546302262049332	Upland_2	0
60934386.5	0	2.546302262049332	Upland_2	0
60935386.5	0	2.546302262049332	Upland_2	0
60936386.5	0	2.546302262049332	Upland_2	0
60937386.5	0	2.546302262049332	Upland_2	0
60938386.5	0	2.546302262049332	Upland_2	0
60939386.5	0	2.546302262049332	Upland_2	0
60940386.5	0	2.546302262049332	Upland_2	0
60941386.5	0	2.546302262049332	Upland_2	0
60942386.5	0	2.546302262049332	Upland_2	0
60943386.5	0	2.546302262049332	Upland_2	0
60944386.5	0	2.546302262049332	Upland_2	0
60945386.5	0	2.546302262049332	Upland_2	0
60946386.5	0	2.546302262049332	Upland_2	0
60947386.5	0	2.546302262049332	Upland_2	0
60948386.5	0	2.546302262049332	Upland_2	0
60949386.5	0	2.546302262049332	Upland_2	0
60950386.5	0	2.546302262049332	Upland_2	0
60951386.5	0	2.546302262049332	Upland_2	0
60952386.5	0	2.546302262049332	Upland_2	0
60953386.5	0	2.546302262049332	Upland_2	0
60954386.5	0	2.546302262049332	Upland_2	0
60955386.5	0	2.546302262049332	Upland_2	0
60956386.5	0	2.546302262049332	Upland_2	0
60957386.5	0	2.546302262049332	Upland_2	0
60958386.5	0	2.546302262049332	Upland_2	0
60959386.5	0	2.546302262049332	Upland_2	0
60960386.5	0	2.546302262049332	Upland_2	0
60961386.5	0	2.546302262049332	Upland_2	0
60962386.5	0	2.546302262049332	Upland_2	0
60963386.5	0	2.546302262049332	Upland_2	0
60964386.5	0	2.546302262049332	Upland_2	0
60965386.5	0	2.546302262049332	Upland_2	0
60966386.5	0	2.546302262049332	Upland_2	0
60967386.5	0	2.546302262049332	Upland_2	0
60968386.5	0	2.546302262049332	Upland_2	0
60969386.5	0	2.546302262049332	Upland_2	0
60970386.5	0	2.546302262049332	Upland_2	0
60971386.5	0	2.546302262049332	Upland_2	0
60972386.5	0	2.546302262049332	Upland_2	0
60973386.5	0	2.546302262049332	Upland_2	0
60974386.5	0	2.546302262049332	Upland_2	0
60975386.5	0	2.546302262049332	Upland_2	0
60976386.5	0	2.546302262049332	Upland_2	0
60977386.5	0	2.546302262049332	Upland_2	0
60978386.5	0	2.546302262049332	Upland_2	0
60979386.5	0	2.546302262049332	Upland_2	0
60980386.5	0	2.546302262049332	Upland_2	0
60981386.5	0	2.546302262049332	Upland_2	0
60982386.5	0	2.546302262049332	Upland_2	0
60983386.5	0	2.546302262049332	Upland_2	0
60984386.5	0	2.546302262049332	Upland_2	0
60985386.5	0	2.546302262049332	Upland_2	0
60986386.5	0	2.546302262049332	Upland_2	0
60987386.5	0	2.546302262049332	Upland_2	0
60988386.5	0	2.546302262049332	Upland_2	0
60989386.5	0	2.546302262049332	Upland_2	0
60901386.5	0	2.546302262049332	Upland_2	0
60902386.5	0	2.546302262049332	Upland_2	0
60903386.5	0	2.546302262049332	Upland_2	0
60904386.5	0	2.546302262049332	Upland_2	0
60905386.5	0	2.546302262049332	Upland_2	0
60906386.5	0	2.546302262049332	Upland_2	0
60907386.5	0	2.546302262049332	Upland_2	0
60908386.5	0	2.546302262049332	Upland_2	0
60909386.5	0	2.546302262049332	Upland_2	0
60910386.5	0	2.546302262049332	Upland_2	0
60911386.5	0	2.546302262049332	Upland_2	0
60912386.5	0	2.546302262049332	Upland_2	0
60913386.5	0	2.546302262049332	Upland_2	0
60914386.5	0	2.546302262049332	Upland_2	0
60915386.5	0	2.546302262049332	Upland_2	0
60916386.5	0	2.546302262049332	Upland_2	0
60917386.5	0	2.546302262049332	Upland_2	0
60918386.5	0	2.546302262049332	Upland_2	0
60919386.5	0	2.546302262049332	Upland_2	0
60920386.5	0	2.546302262049332	Upland_2	0
60921386.5	0	2.546302262049332	Upland_2	0
60922386.5	0	2.546302262049332	Upland_2	0
60923386.5	0	2.546302262049332	Upland_2	0
60924386.5	0	2.546302262049332	Upland_2	0
60925386.5	0	2.546302262049332	Upland_2	0
60926386.5	0	2.546302262049332	Upland_2	0
60927386.5	0	2.546302262049332	Upland_2	0
60928386.5	0	2.546302262049332	Upland_2	0
60929386.5	0	2.546302262049332	Upland_2	0
60930386.5	0	2.546302262049332	Upland_2	0
60931386.5	0	2.546302262049332	Upland_2	0
60932386.5	0	2.546302262049332	Upland_2	0
60933386.5	0	2.546302262049332	Upland_2	0
60934386.5	0	2.546302262049332	Upland_2	0
60935386.5	0	2.546302262049332	Upland_2	0
60936386.5	0	2.546302262049332	Upland_2	0
60937386.5	0	2.546302262049332	Upland_2	0
60938386.5	0	2.546302262049332	Upland_2	0
60939386.5	0	2.546302262049332	Upland_2	0
60940386.5	0	2.546302262049332	Upland_2	0
60941386.5	0	2.546302262049332	Upland_2	0
60942386.5	0	2.546302262049332	Upland_2	0
60943386.5	0	2.546302262049332	Upland_2	0
60944386.5	0	2.546302262049332	Upland_2	0
60945386.5	0	2.546302262049332	Upland_2	0
60946386.5	0	2.546302262049332	Upland_2	0
60947386.5	0	2.546302262049332	Upland_2	0
60948386.5	0	2.546302262049332	Upland_2	0
60949386.5	0	2.546302262049332	Upland_2	0
60950386.5	0	2.546302262049332	Upland_2	0
60951386.5	0	2.546302262049332	Upland_2	0
60952386.5	0	2.546302262049332	Upland_2	0
60953386.5	0	2.546302262049332	Upland_2	0
60954386.5	0	2.546302262049332	Upland_2	0
60955386.5	0	2.546302262049332	Upland_2	0
60956386.5	0	2.546302262049332	Upland_2	0
60957386.5	0	2.546302262049332	Upland_2	0
60958386.5	0	2.546302262049332	Upland_2	0
60959386.5	0	2.546302262049332	Upland_2	0
60960386.5	0	2.546302262049332	Upland_2	0
60961386.5	0	2.546302262049332	Upland_2	0
60962386.5	0	2.546302262049332	Upland_2	0
60963386.5	0	2.546302262049332	Upland_2	0
60964386.5	0	2.546302262049332	Upland_2	0
60965386.5	0	2.546302262049332	Upland_2	0
60966386.5	0	2.546302262049332	Upland_2	0
60967386.5	0	2.546302262049332	Upland_2	0
60968386.5	0	2.546302262049332	Upland_2	0
60969386.5	0	2.546302262049332	Upland_2	0
60970386.5	0	2.546302262049332	Upland_2	0
60971386.5	0	2.546302262049332	Upland_2	0
60972386.5	0	2.546302262049332	Upland_2	0
60973386.5	0	2.546302262049332	Upland_2	0
60974386.5	0	2.546302262049332	Upland_2	0
60975386.5	0	2.546302262049332	Upland_2	0
60976386.5	0	2.546302262049332	Upland_2	0
60977386.5	0	2.546302262049332	Upland_2	0
60978386.5	0	2.546302262049332	Upland_2	0
60979386.5	0	2.546302262049332	Upland_2	0
60980386.5	0	2.546302262049332	Upland_2	0
60981386.5	0	2.546302262049332	Upland_2	0
60982386.5	0	2.546302262049332	Upland_2	0
60983386.5	0	2.546302262049332	Upland_2	0
60984386.5	0	2.546302262049332	Upland_2	0
60985386.5	0	2.546302262049332	Upland_2	0
60986386.5	0	2.546302262049332	Upland_2	0
60987386.5	0	2.546302262049332	Upland_2	0
60988386.5	0	2.546302262049332	Upland_2	0
60989386.5	0	2.546302262049332	Upland_2	0
60901386.5	0	2.546302262049332	Upland_2	0
60902386.5	0	2.546302262049332	Upland_2	0
60903386.5	0	2.546302262049332	Upland_2	0
60904386.5	0	2.546302262049332	Upland_2	0
60905386.5	0	2.546302262049332	Upland_2	0
60906386.5	0	2.546302262049332	Upland_2	0
60907386.5	0	2.546302262049332	Upland_2	0
60908386.5	0	2.546302262049332	Upland_2	0
60909386.5	0	2.546302262049332	Upland_2	0
60910386.5	0	2.546302262049332	Upland_2	0
60911386.5	0	2.546302262049332	Upland_2	0
60912386.5	0	2.546302262049332	Upland_2	0
60913386.5	0	2.546302262049332	Upland_2	0
60914386.5	0	2.546302262049332	Upland_2	0
60915386.5	0	2.546302262049332	Upland_2	0
60916386.5	0	2.546302262049332	Upland_2	0
60917386.5	0	2.546302262049332	Upland_2	0
60918386.5	0	2.546302262049332	Upland_2	0
60919386.5	0	2.546302262049332	Upland_2	0
60920386.5	0	2.546302262049332	Upland_2	0
60921386.5	0	2.546302262049332	Upland_2	0
60922386.5	0	2.546302262049332	Upland_2	0
60923386.5	0	2.546302262049332	Upland_2	0
60924386.5	0	2.546302262049332	Upland_2	0
60925386.5	0	2.546302262049332	Upland_2	0
60926386.5	0	2.546302262049332	Upland_2	0
60927386.5	0	2.546302262049332	Upland_2	0
60928386.5	0	2.546302262049332	Upland_2	0
60929386.5	0	2.546302262049332	Upland_2	0
60930386.5	0	2.546302262049332	Upland_2	0
60931386.5	0	2.546302262049332	Upland_2	0
60932386.5	0	2.546302262049332	Upland_2	0
60933386.5	0	2.546302262049332	Upland_2	0
60934386.5	0	2.546302262049332	Upland_2	0
60935386.5	0	2.546302262049332	Upland_2	0
60936386.5	0	2.546302262049332	Upland_2	0
60937386.5	0	2.546302262049332	Upland_2	0
60938386.5	0	2.546302262049332	Upland_2	0
60939386.5	0	2.546302262049332	Upland_2	0
60940386.5	0	2.546302262049332	Upland_2	0
60941386.5	0	2.546302262049332	Upland_2	0
60942386.5	0	2.546302262049332	Upland_2	0
60943386.5	0	2.546302262049332	Upland_2	0
60944386.5	0	2.546302262049332	Upland_2	0
60945386.5	0	2.546302262049332	Upland_2	0
60946386.5	0	2.546302262049332	Upland_2	0
60947386.5	0	2.546302262049332	Upland_2	0
60948386.5	0	2.546302262049332	Upland_2	0
60949386.5	0	2.546302262049332	Upland_2	0
60950386.5	0	2.546302262049332	Upland_2	0
60951386.5	0	2.546302262049332	Upland_2	0
60952386.5	0	2.546302262049332	Upland_2	0
60953386.5	0	2.546302262049332	Upland_2	0
60954386.5	0	2.546302262049332	Upland_2	0
60955386.5	0	2.546302262049332	Upland_2	0
60956386.5	0	2.546302262049332	Upland_2	0
60957386.5	0	2.546302262049332	Upland_2	0
60958386.5	0	2.546302262049332	Upland_2	0
60959386.5	0	2.546302262049332	Upland_2	0
60960386.5	0	2.546302262049332	Upland_2	0
60961386.5	0	2.546302262049332	Upland_2	0
60962386.5	0	2.546302262049332	Upland_2	0
60963386.5	0	2.546302262049332	Upland_2	0
60964386.5	0	2.546302262049332	Upland_2	0
60965386.5	0	2.546302262049332	Upland_2	0
60966386.5	0	2.546302262049332	Upland_2	0
60967386.5	0	2.546302262049332	Upland_2	0
60968386.5	0	2.546302262049332	Upland_2	0
60969386.5	0	2.546302262049332	Upland_2	0
60970386.5	0	2.546302262049332	Upland_2	0
60971386.5	0	2.546302262049332	Upland_2	0
60972386.5	0	2.546302262049332	Upland_2	0
60973386.5	0	2.546302262049332	Upland_2	0
60974386.5	0	2.546302262049332	Upland_2	0
60975386.5	0	2.546302262049332	Upland_2	0
60976386.5	0	2.546302262049332	Upland_2	0
60977386.5	0	2.546302262049332	Upland_2	0
60978386.5	0	2.546302262049332	Upland_2	0
60979386.5	0	2.546302262049332	Upland_2	0
60980386.5	0	2.546302262049332	Upland_2	0
60981386.5	0	2.546302262049332	Upland_2	0
60982386.5	0	2.546302262049332	Upland_2	0
60983386.5	0	2.546302262049332	Upland_2	0
60984386.5	0	2.546302262049332	Upland_2	0
60985386.5	0	2.546302262049332	Upland_2	0
60986386.5	0	2.546302262049332	Upland_2	0
60987386.5	0	2.546302262049332	Upland_2	0
60988386.5	0	2.546302262049332	Upland_2	0
60989386.5	0	2.546302262049332	Upland_2	0
60901386.5	0	2.546302262049332	Upland_2	0
60902386.5	0	2.546302262049332	Upland_2	0
60903386.5	0	2.546302262049332	Upland_2	0
60904386.5	0	2.546302262049332	Upland_2	0
60905386.5	0	2.546302262049332	Upland_2	0
60906386.5	0	2.546302262049332	Upland_2	0
60907386.5	0	2.546302262049332	Upland_2	0
60908386.5	0	2.546302262049332	Upland_2	0
60909386.5	0	2.546302262049332	Upland_2	0
60910386.5	0	2.546302262049332	Upland_2	0
60911386.5	0	2.546302262049332	Upland_2	0
60912386.5	0	2.546302262049332	Upland_2	0
60913386.5	0	2.546302262049332	Upland_2	0
60914386.5	0	2.546302262049332	Upland_2	0
60915386.5	0	2.546302262049332	Upland_2	0
60916386.5	0	2.546302262049332	Upland_2	0
60917386.5	0	2.546302262049332	Upland_2	0
60918386.5	0	2.546302262049332	Upland_2	0
60919386.5	0	2.546302262049332	Upland_2	0
60920386.5	0	2.546302262049332	Upland_2	0
60921386.5	0	2.546302262049332	Upland_2	0
60922386.5	0	2.546302262049332	Upland_2	0
60923386.5	0	2.546302262049332	Upland_2	0
60924386.5	0	2.546302262049332	Upland_2	0
60925386.5	0	2.546302262049332	Upland_2	0
60926386.5	0	2.546302262049332	Upland_2	0
60927386.5	0	2.546302262049332	Upland_2	0
60928386.5	0	2.546302262049332	Upland_2	0
60929386.5	0	2.546302262049332	Upland_2	0
60930386.5	0	2.546302262049332	Upland_2	0
60931386.5	0	2.546302262049332	Upland_2	0
60932386.5	0	2.546302262049332	Upland_2	0
60933386.5	0	2.546302262049332	Upland_2	0
60934386.5	0	2.546302262049332	Upland_2	0
60935386.5	0	2.546302262049332	Upland_2	0
60936386.5	0	2.546302262049332	Upland_2	0
60937386.5	0	2.546302262049332	Upland_2	0
60938386.5	0	2.546302262049332	Upland_2	0
60939386.5	0	2.546302262049332	Upland_2	0
60940386.5	0	2.546302262049332	Upland_2	0
60941386.5	0	2.546302262049332	Upland_2	0
60942386.5	0	2.546302262049332	Upland_2	0
60943386.5	0	2.546302262049332	Upland_2	0
60944386.5	0	2.546302262049332	Upland_2	0
60945386.5	0	2.546302262049332	Upland_2	0
60946386.5	0	2.546302262049332	Upland_2	0
60947386.5	0	2.546302262049332	Upland_2	0
60948386.5	0	2.546302262049332	Upland_2	0
60949386.5	0	2.546302262049332	Upland_2	0
60950386.5	0	2.546302262049332	Upland_2	0
60951386.5	0	2.546302262049332	Upland_2	0
60952386.5	0	2.546302262049332	Upland_2	0
60953386.5	0	2.546302262049332	Upland_2	0
60954386.5	0	2.546302262049332	Upland_2	0
60955386.5	0	2.546302262049332	Upland_2	0
60956386.5	0	2.546302262049332	Upland_2	0
60957386.5	0	2.546302262049332	Upland_2	0
60958386.5	0	2.546302262049332	Upland_2	0
60959386.5	0	2.546302262049332	Upland_2	0
60960386.5	0	2.546302262049332	Upland_2	0
60961386.5	0	2.546302262049332	Upland_2	0
60962386.5	0	2.546302262049332	Upland_2	0
60963386.5	0	2.546302262049332	Upland_2	0
60964386.5	0	2.546302262049332	Upland_2	0
60965386.5	0	2.546302262049332	Upland_2	0
60966386.5	0	2.546302262049332	Upland_2	0
60967386.5	0	2.546302262049332	Upland_2	0
60968386.5	0	2.546302262049332	Upland_2	0
60969386.5	0	2.546302262049332	Upland_2	0
60970386.5	0	2.546302262049332	Upland_2	0
60971386.5	0	2.546302262049332	Upland_2	0
60972386.5	0	2.546302262049332	Upland_2	0
60973386.5	0	2.546302262049332	Upland_2	0
60974386.5	0	2.546302262049332	Upland_2	0
60975386.5	0	2.546302262049332	Upland_2	0
60976386.5	0	2.546302262049332	Upland_2	0
60977386.5	0	2.546302262049332	Upland_2	0
60978386.5	0	2.546302262049332	Upland_2	0
60979386.5	0	2.546302262049332	Upland_2	0
60980386.5	0	2.546302262049332	Upland_2	0
60981386.5	0	2.546302262049332	Upland_2	0
60982386.5	0	2.546302262049332	Upland_2	0
60983386.5	0	2.546302262049332	Upland_2	0
60984386.5	0	2.546302262049332	Upland_2	0
60985386.5	0	2.546302262049332	Upland_2	0
60986386.5	0	2.546302262049332	Upland_2	0
60987386.5	0	2.546302262049332	Upland_2	0
60988386.5	0	2.546302262049332	Upland_2	0
60989386.5	0	2.546302262049332	Upland_2	0
60901399.5	52.39	2.734046371323384	Upland_1	19.16207440718762
60902399.5	1.754	2.734046371323384	Upland_1	0.6415399601108435
60903399.5	6.759	2.734046371323384	Upland_1	2.4721599717156164
60904399.5	9.24	2.734046371323384	Upland_1	3.37960617527035
60905399.5	94.998	2.734046371323384	Upland_1	34.74630167081523
60906399.5	12.107	2.734046371323384	Upland_1	4.428235061038758
60907399.5	26.222	2.734046371323384	Upland_1	9.590912676183887
60908399.5	48.599	2.734046371323384	Upland_1	17.775484903892178
60909399.5	20.45	2.734046371323384	Upland_1	7.479756091372149
60910399.5	0.551	2.734046371323384	Upland_1	0.20153279248635964
60911399.5	6.774	2.734046371323384	Upland_1	2.4776463453767694
60912399.5	14.847	2.734046371323384	Upland_1	5.430412649809403
60913399.5	34.048	2.734046371323384	Upland_1	12.453336694329533
60914399.5	12.495	2.734046371323384	Upland_1	4.570149259740586
60915399.5	27.71	2.734046371323384	Upland_1	10.13516094337028
60916399.5	17.233	2.734046371323384	Upland_1	6.3031118201768335
60917399.5	10.226	2.734046371323384	Upland_1	3.7402438039301518
60918399.5	17.864	2.734046371323384	Upland_1	6.533905272189344
60919399.5	7.989	2.734046371323384	Upland_1	2.9220426119301757
60920399.5	23.903	2.734046371323384	Upland_1	8.742719308169606
60921399.5	51.113	2.734046371323384	Upland_1	18.69500112950145
60922399.5	41.627	2.734046371323384	Upland_1	15.225418426188188
60923399.5	58.128	2.734046371323384	Upland_1	21.260795211700746
60924399.5	65.82	2.734046371323384	Upland_1	24.074207625140087
60925399.5	58.523	2.734046371323384	Upland_1	21.405269718111114
60926399.5	55.241	2.734046371323384	Upland_1	20.2048511610508
60927399.5	58.516	2.734046371323384	Upland_1	21.402709410402576
60928399.5	50.787	2.734046371323384	Upland_1	18.575763941932387
60929399.5	84.398	2.734046371323384	Upland_1	30.869264283600323
60930399.5	31.503	2.734046371323384	Upland_1	11.522481963153878
60931399.5	37.174	2.734046371323384	Upland_1	13.596696965313852
60932399.5	59.61	2.734046371323384	Upland_1	21.80284892942268
60933399.5	59.612	2.734046371323384	Upland_1	21.803580445910836
60934399.5	54.787	2.734046371323384	Upland_1	20.0387969182399
60935399.5	46.428	2.734046371323384	Upland_1	16.981423756001277
60936399.5	41.626	2.734046371323384	Upland_1	15.22505266794411
60937399.5	21.627	2.734046371323384	Upland_1	7.910253544650634
60938399.5	2.153	2.734046371323384	Upland_1	0.7874774994975177
60939399.5	20.475	2.734046371323384	Upland_1	7.488900047474071
60940399.5	0.227	2.734046371323384	Upland_1	0.08302712140545124
60941399.5	2.251	2.734046371323384	Upland_1	0.8233218074170516
60942399.5	1.836	2.734046371323384	Upland_1	0.6715321361251475
60943399.5	54.606	2.734046371323384	Upland_1	19.972594676061984
60944399.5	68.791	2.734046371323384	Upland_1	25.160875368292494
60945399.5	58.845	2.734046371323384	Upland_1	21.523043872703866
60946399.5	54.426	2.734046371323384	Upland_1	19.906758192128144
60947399.5	50.015	2.734046371323384	Upland_1	18.293398577505037
60948399.5	56.812	2.734046371323384	Upland_1	20.779457362495574
60949399.5	41.371	2.734046371323384	Upland_1	15.131784315704508
60950399.5	44.707	2.734046371323384	Upland_1	16.35195381794497
60951399.5	55.85	2.734046371323384	Upland_1	20.42759793169362
60952399.5	63.168	2.734046371323384	Upland_1	23.10421676184821
60953399.5	52.394	2.734046371323384	Upland_1	19.16353744016393
60954399.5	33.306	2.734046371323384	Upland_1	12.181944077224488
60955399.5	66.815	2.734046371323384	Upland_1	24.438137077996583
60956399.5	22.709	2.734046371323384	Upland_1	8.306003964741816
60957399.5	15.466	2.734046371323384	Upland_1	5.65681700289299
60958399.5	44.064	2.734046371323384	Upland_1	16.11677126700354
60959399.5	11.04	2.734046371323384	Upland_1	4.037971014608729
60960399.5	20.143	2.734046371323384	Upland_1	7.367468310440548
60961399.5	6.141	2.734046371323384	Upland_1	2.246121376876106
60962399.5	17.549	2.734046371323384	Upland_1	6.418691425305126
60963399.5	18.541	2.734046371323384	Upland_1	6.781523603429389
60964399.5	27.679	2.734046371323384	Upland_1	10.123822437803897
60965399.5	2.779	2.734046371323384	Upland_1	1.0164421602896432
60966399.5	3.909	2.734046371323384	Upland_1	1.4297489760965147
60967399.5	11.259	2.734046371323384	Upland_1	4.118072070061566
60968399.5	6.013	2.734046371323384	Upland_1	2.1993043216342656
60969399.5	18.642	2.734046371323384	Upland_1	6.818465186081154
60970399.5	13.134	2.734046371323384	Upland_1	4.803868777705712
60971399.5	29.171	2.734046371323384	Upland_1	10.6695337379666
60972399.5	22.997	2.734046371323384	Upland_1	8.411342339035956
60973399.5	23.505	2.734046371323384	Upland_1	8.59714752702701
60974399.5	0.853	2.734046371323384	Upland_1	0.3119917821975767
60975399.5	3.377	2.734046371323384	Upland_1	1.235165590247616
60976399.5	16.244	2.734046371323384	Upland_1	5.941376916784801
60977399.5	8.775	2.734046371323384	Upland_1	3.209528591774602
60978399.5	45.927	2.734046371323384	Upland_1	16.79817887571876
60979399.5	24.272	2.734046371323384	Upland_1	8.877684100233974
60980399.5	20.319	2.734046371323384	Upland_1	7.431841761398077
60981399.5	24.651	2.734046371323384	Upland_1	9.016306474739112
60982399.5	18.587	2.734046371323384	Upland_1	6.798348482656926
60983399.5	0.561	2.734046371323384	Upland_1	0.2051903749271284
60984399.5	18.145	2.734046371323384	Upland_1	6.6366833387749455
60985399.5	54.704	2.734046371323384	Upland_1	20.008438983981517
60986399.5	60.983	2.734046371323384	Upland_1	22.305034998540233
60987399.5	42.866	2.734046371323384	Upland_1	15.67859289059944
60988399.5	9.127	2.734046371323384	Upland_1	3.338275493689663
60989399.5	125.074	2.734046371323384	Upland_1	45.7468466196714
60901399.5	0	2.734046371323384	Upland_1	0
60902399.5	0	2.734046371323384	Upland_1	0
60903399.5	0	2.734046371323384	Upland_1	0
60904399.5	0	2.734046371323384	Upland_1	0
60905399.5	0	2.734046371323384	Upland_1	0
60906399.5	0	2.734046371323384	Upland_1	0
60907399.5	0	2.734046371323384	Upland_1	0
60908399.5	0	2.734046371323384	Upland_1	0
60909399.5	0	2.734046371323384	Upland_1	0
60910399.5	0	2.734046371323384	Upland_1	0
60911399.5	0	2.734046371323384	Upland_1	0
60912399.5	0	2.734046371323384	Upland_1	0
60913399.5	0	2.734046371323384	Upland_1	0
60914399.5	0	2.734046371323384	Upland_1	0
60915399.5	0	2.734046371323384	Upland_1	0
60916399.5	0	2.734046371323384	Upland_1	0
60917399.5	0	2.734046371323384	Upland_1	0
60918399.5	0	2.734046371323384	Upland_1	0
60919399.5	0	2.734046371323384	Upland_1	0
60920399.5	0	2.734046371323384	Upland_1	0
60921399.5	0	2.734046371323384	Upland_1	0
60922399.5	0	2.734046371323384	Upland_1	0
60923399.5	0	2.734046371323384	Upland_1	0
60924399.5	0	2.734046371323384	Upland_1	0
60925399.5	0	2.734046371323384	Upland_1	0
60926399.5	0	2.734046371323384	Upland_1	0
60927399.5	0	2.734046371323384	Upland_1	0
60928399.5	0	2.734046371323384	Upland_1	0
60929399.5	0	2.734046371323384	Upland_1	0
60930399.5	0	2.734046371323384	Upland_1	0
60931399.5	0	2.734046371323384	Upland_1	0
60932399.5	0	2.734046371323384	Upland_1	0
60933399.5	0	2.734046371323384	Upland_1	0
60934399.5	0	2.734046371323384	Upland_1	0
60935399.5	0	2.734046371323384	Upland_1	0
60936399.5	0	2.734046371323384	Upland_1	0
60937399.5	0	2.734046371323384	Upland_1	0
60938399.5	0	2.734046371323384	Upland_1	0
60939399.5	0	2.734046371323384	Upland_1	0
60940399.5	0	2.734046371323384	Upland_1	0
60941399.5	0	2.734046371323384	Upland_1	0
60942399.5	0	2.734046371323384	Upland_1	0
60943399.5	0	2.734046371323384	Upland_1	0
60944399.5	0	2.734046371323384	Upland_1	0
60945399.5	0	2.734046371323384	Upland_1	0
60946399.5	0	2.734046371323384	Upland_1	0
60947399.5	0	2.734046371323384	Upland_1	0
60948399.5	0	2.734046371323384	Upland_1	0
60949399.5	0	2.734046371323384	Upland_1	0
60950399.5	0	2.734046371323384	Upland_1	0
60951399.5	0	2.734046371323384	Upland_1	0
60952399.5	0	2.734046371323384	Upland_1	0
60953399.5	0	2.734046371323384	Upland_1	0
60954399.5	0	2.734046371323384	Upland_1	0
60955399.5	0	2.734046371323384	Upland_1	0
60956399.5	0	2.734046371323384	Upland_1	0
60957399.5	0	2.734046371323384	Upland_1	0
60958399.5	0	2.734046371323384	Upland_1	0
60959399.5	0	2.734046371323384	Upland_1	0
60960399.5	0	2.734046371323384	Upland_1	0
60961399.5	0	2.734046371323384	Upland_1	0
60962399.5	0	2.734046371323384	Upland_1	0
60963399.5	0	2.734046371323384	Upland_1	0
60964399.5	0	2.734046371323384	Upland_1	0
60965399.5	0	2.734046371323384	Upland_1	0
60966399.5	0	2.734046371323384	Upland_1	0
60967399.5	0	2.734046371323384	Upland_1	0
60968399.5	0	2.734046371323384	Upland_1	0
60969399.5	0	2.734046371323384	Upland_1	0
60970399.5	0	2.734046371323384	Upland_1	0
60971399.5	0	2.734046371323384	Upland_1	0
60972399.5	0	2.734046371323384	Upland_1	0
60973399.5	0	2.734046371323384	Upland_1	0
60974399.5	0	2.734046371323384	Upland_1	0
60975399.5	0	2.734046371323384	Upland_1	0
60976399.5	0	2.734046371323384	Upland_1	0
60977399.5	0	2.734046371323384	Upland_1	0
60978399.5	0	2.734046371323384	Upland_1	0
60979399.5	0	2.734046371323384	Upland_1	0
60980399.5	0	2.734046371323384	Upland_1	0
60981399.5	0	2.734046371323384	Upland_1	0
60982399.5	0	2.734046371323384	Upland_1	0
60983399.5	0	2.734046371323384	Upland_1	0
60984399.5	0	2.734046371323384	Upland_1	0
60985399.5	0	2.734046371323384	Upland_1	0
60986399.5	0	2.734046371323384	Upland_1	0
60987399.5	0	2.734046371323384	Upland_1	0
60988399.5	0	2.734046371323384	Upland_1	0
60989399.5	0	2.734046371323384	Upland_1	0
60901399.5	0	2.734046371323384	Upland_1	0
60902399.5	0	2.734046371323384	Upland_1	0
60903399.5	0	2.734046371323384	Upland_1	0
60904399.5	0	2.734046371323384	Upland_1	0
60905399.5	0	2.734046371323384	Upland_1	0
60906399.5	0	2.734046371323384	Upland_1	0
60907399.5	0	2.734046371323384	Upland_1	0
60908399.5	0	2.734046371323384	Upland_1	0
60909399.5	0	2.734046371323384	Upland_1	0
60910399.5	0	2.734046371323384	Upland_1	0
60911399.5	0	2.734046371323384	Upland_1	0
60912399.5	0	2.734046371323384	Upland_1	0
60913399.5	0	2.734046371323384	Upland_1	0
60914399.5	0	2.734046371323384	Upland_1	0
60915399.5	0	2.734046371323384	Upland_1	0
60916399.5	0	2.734046371323384	Upland_1	0
60917399.5	0	2.734046371323384	Upland_1	0
60918399.5	0	2.734046371323384	Upland_1	0
60919399.5	0	2.734046371323384	Upland_1	0
60920399.5	0	2.734046371323384	Upland_1	0
60921399.5	0	2.734046371323384	Upland_1	0
60922399.5	0	2.734046371323384	Upland_1	0
60923399.5	0	2.734046371323384	Upland_1	0
60924399.5	0	2.734046371323384	Upland_1	0
60925399.5	0	2.734046371323384	Upland_1	0
60926399.5	0	2.734046371323384	Upland_1	0
60927399.5	0	2.734046371323384	Upland_1	0
60928399.5	0	2.734046371323384	Upland_1	0
60929399.5	0	2.734046371323384	Upland_1	0
60930399.5	0	2.734046371323384	Upland_1	0
60931399.5	0	2.734046371323384	Upland_1	0
60932399.5	0	2.734046371323384	Upland_1	0
60933399.5	0	2.734046371323384	Upland_1	0
60934399.5	0	2.734046371323384	Upland_1	0
60935399.5	0	2.734046371323384	Upland_1	0
60936399.5	0	2.734046371323384	Upland_1	0
60937399.5	0	2.734046371323384	Upland_1	0
60938399.5	0	2.734046371323384	Upland_1	0
60939399.5	0	2.734046371323384	Upland_1	0
60940399.5	0	2.734046371323384	Upland_1	0
60941399.5	0	2.734046371323384	Upland_1	0
60942399.5	0	2.734046371323384	Upland_1	0
60943399.5	0	2.734046371323384	Upland_1	0
60944399.5	0	2.734046371323384	Upland_1	0
60945399.5	0	2.734046371323384	Upland_1	0
60946399.5	0	2.734046371323384	Upland_1	0
60947399.5	0	2.734046371323384	Upland_1	0
60948399.5	0	2.734046371323384	Upland_1	0
60949399.5	0	2.734046371323384	Upland_1	0
60950399.5	0	2.734046371323384	Upland_1	0
60951399.5	0	2.734046371323384	Upland_1	0
60952399.5	0	2.734046371323384	Upland_1	0
60953399.5	0	2.734046371323384	Upland_1	0
60954399.5	0	2.734046371323384	Upland_1	0
60955399.5	0	2.734046371323384	Upland_1	0
60956399.5	0	2.734046371323384	Upland_1	0
60957399.5	0	2.734046371323384	Upland_1	0
60958399.5	0	2.734046371323384	Upland_1	0
60959399.5	0	2.734046371323384	Upland_1	0
60960399.5	0	2.734046371323384	Upland_1	0
60961399.5	0	2.734046371323384	Upland_1	0
60962399.5	0	2.734046371323384	Upland_1	0
60963399.5	0	2.734046371323384	Upland_1	0
60964399.5	0	2.734046371323384	Upland_1	0
60965399.5	0	2.734046371323384	Upland_1	0
60966399.5	0	2.734046371323384	Upland_1	0
60967399.5	0	2.734046371323384	Upland_1	0
60968399.5	0	2.734046371323384	Upland_1	0
60969399.5	0	2.734046371323384	Upland_1	0
60970399.5	0	2.734046371323384	Upland_1	0
60971399.5	0	2.734046371323384	Upland_1	0
60972399.5	0	2.734046371323384	Upland_1	0
60973399.5	0	2.734046371323384	Upland_1	0
60974399.5	0	2.734046371323384	Upland_1	0
60975399.5	0	2.734046371323384	Upland_1	0
60976399.5	0	2.734046371323384	Upland_1	0
60977399.5	0	2.734046371323384	Upland_1	0
60978399.5	0	2.734046371323384	Upland_1	0
60979399.5	0	2.734046371323384	Upland_1	0
60980399.5	0	2.734046371323384	Upland_1	0
60981399.5	0	2.734046371323384	Upland_1	0
60982399.5	0	2.734046371323384	Upland_1	0
60983399.5	0	2.734046371323384	Upland_1	0
60984399.5	0	2.734046371323384	Upland_1	0
60985399.5	0	2.734046371323384	Upland_1	0
60986399.5	0	2.734046371323384	Upland_1	0
60987399.5	0	2.734046371323384	Upland_1	0
60988399.5	0	2.734046371323384	Upland_1	0
60989399.5	0	2.734046371323384	Upland_1	0
60901399.5	0	2.734046371323384	Upland_1	0
60902399.5	0	2.734046371323384	Upland_1	0
60903399.5	0	2.734046371323384	Upland_1	0
60904399.5	0	2.734046371323384	Upland_1	0
60905399.5	0	2.734046371323384	Upland_1	0
60906399.5	0	2.734046371323384	Upland_1	0
60907399.5	0	2.734046371323384	Upland_1	0
60908399.5	0	2.734046371323384	Upland_1	0
60909399.5	0	2.734046371323384	Upland_1	0
60910399.5	0	2.734046371323384	Upland_1	0
60911399.5	0	2.734046371323384	Upland_1	0
60912399.5	0	2.734046371323384	Upland_1	0
60913399.5	0	2.734046371323384	Upland_1	0
60914399.5	0	2.734046371323384	Upland_1	0
60915399.5	0	2.734046371323384	Upland_1	0
60916399.5	0	2.734046371323384	Upland_1	0
60917399.5	0	2.734046371323384	Upland_1	0
60918399.5	0	2.734046371323384	Upland_1	0
60919399.5	0	2.734046371323384	Upland_1	0
60920399.5	0	2.734046371323384	Upland_1	0
60921399.5	0	2.734046371323384	Upland_1	0
60922399.5	0	2.734046371323384	Upland_1	0
60923399.5	0	2.734046371323384	Upland_1	0
60924399.5	0	2.734046371323384	Upland_1	0
60925399.5	0	2.734046371323384	Upland_1	0
60926399.5	0	2.734046371323384	Upland_1	0
60927399.5	0	2.734046371323384	Upland_1	0
60928399.5	0	2.734046371323384	Upland_1	0
60929399.5	0	2.734046371323384	Upland_1	0
60930399.5	0	2.734046371323384	Upland_1	0
60931399.5	0	2.734046371323384	Upland_1	0
60932399.5	0	2.734046371323384	Upland_1	0
60933399.5	0	2.734046371323384	Upland_1	0
60934399.5	0	2.734046371323384	Upland_1	0
60935399.5	0	2.734046371323384	Upland_1	0
60936399.5	0	2.734046371323384	Upland_1	0
60937399.5	0	2.734046371323384	Upland_1	0
60938399.5	0	2.734046371323384	Upland_1	0
60939399.5	0	2.734046371323384	Upland_1	0
60940399.5	0	2.734046371323384	Upland_1	0
60941399.5	0	2.734046371323384	Upland_1	0
60942399.5	0	2.734046371323384	Upland_1	0
60943399.5	0	2.734046371323384	Upland_1	0
60944399.5	0	2.734046371323384	Upland_1	0
60945399.5	0	2.734046371323384	Upland_1	0
60946399.5	0	2.734046371323384	Upland_1	0
60947399.5	0	2.734046371323384	Upland_1	0
60948399.5	0	2.734046371323384	Upland_1	0
60949399.5	0	2.734046371323384	Upland_1	0
60950399.5	0	2.734046371323384	Upland_1	0
60951399.5	0	2.734046371323384	Upland_1	0
60952399.5	0	2.734046371323384	Upland_1	0
60953399.5	0	2.734046371323384	Upland_1	0
60954399.5	0	2.734046371323384	Upland_1	0
60955399.5	0	2.734046371323384	Upland_1	0
60956399.5	0	2.734046371323384	Upland_1	0
60957399.5	0	2.734046371323384	Upland_1	0
60958399.5	0	2.734046371323384	Upland_1	0
60959399.5	0	2.734046371323384	Upland_1	0
60960399.5	0	2.734046371323384	Upland_1	0
60961399.5	0	2.734046371323384	Upland_1	0
60962399.5	0	2.734046371323384	Upland_1	0
60963399.5	0	2.734046371323384	Upland_1	0
60964399.5	0	2.734046371323384	Upland_1	0
60965399.5	0	2.734046371323384	Upland_1	0
60966399.5	0	2.734046371323384	Upland_1	0
60967399.5	0	2.734046371323384	Upland_1	0
60968399.5	0	2.734046371323384	Upland_1	0
60969399.5	0	2.734046371323384	Upland_1	0
60970399.5	0	2.734046371323384	Upland_1	0
60971399.5	0	2.734046371323384	Upland_1	0
60972399.5	0	2.734046371323384	Upland_1	0
60973399.5	0	2.734046371323384	Upland_1	0
60974399.5	0	2.734046371323384	Upland_1	0
60975399.5	0	2.734046371323384	Upland_1	0
60976399.5	0	2.734046371323384	Upland_1	0
60977399.5	0	2.734046371323384	Upland_1	0
60978399.5	0	2.734046371323384	Upland_1	0
60979399.5	0	2.734046371323384	Upland_1	0
60980399.5	0	2.734046371323384	Upland_1	0
60981399.5	0	2.734046371323384	Upland_1	0
60982399.5	0	2.734046371323384	Upland_1	0
60983399.5	0	2.734046371323384	Upland_1	0
60984399.5	0	2.734046371323384	Upland_1	0
60985399.5	0	2.734046371323384	Upland_1	0
60986399.5	0	2.734046371323384	Upland_1	0
60987399.5	0	2.734046371323384	Upland_1	0
60988399.5	0	2.734046371323384	Upland_1	0
60989399.5	0	2.734046371323384	Upland_1	0
60901399.5	0	2.734046371323384	Upland_1	0
60902399.5	0	2.734046371323384	Upland_1	0
60903399.5	0	2.734046371323384	Upland_1	0
60904399.5	0	2.734046371323384	Upland_1	0
60905399.5	0	2.734046371323384	Upland_1	0
60906399.5	0	2.734046371323384	Upland_1	0
60907399.5	0	2.734046371323384	Upland_1	0
60908399.5	0	2.734046371323384	Upland_1	0
60909399.5	0	2.734046371323384	Upland_1	0
60910399.5	0	2.734046371323384	Upland_1	0
60911399.5	0	2.734046371323384	Upland_1	0
60912399.5	0	2.734046371323384	Upland_1	0
60913399.5	0	2.734046371323384	Upland_1	0
60914399.5	0	2.734046371323384	Upland_1	0
60915399.5	0	2.734046371323384	Upland_1	0
60916399.5	0	2.734046371323384	Upland_1	0
60917399.5	0	2.734046371323384	Upland_1	0
60918399.5	0	2.734046371323384	Upland_1	0
60919399.5	0	2.734046371323384	Upland_1	0
60920399.5	0	2.734046371323384	Upland_1	0
60921399.5	0	2.734046371323384	Upland_1	0
60922399.5	0	2.734046371323384	Upland_1	0
60923399.5	0	2.734046371323384	Upland_1	0
60924399.5	0	2.734046371323384	Upland_1	0
60925399.5	0	2.734046371323384	Upland_1	0
60926399.5	0	2.734046371323384	Upland_1	0
60927399.5	0	2.734046371323384	Upland_1	0
60928399.5	0	2.734046371323384	Upland_1	0
60929399.5	0	2.734046371323384	Upland_1	0
60930399.5	0	2.734046371323384	Upland_1	0
60931399.5	0	2.734046371323384	Upland_1	0
60932399.5	0	2.734046371323384	Upland_1	0
60933399.5	0	2.734046371323384	Upland_1	0
60934399.5	0	2.734046371323384	Upland_1	0
60935399.5	0	2.734046371323384	Upland_1	0
60936399.5	0	2.734046371323384	Upland_1	0
60937399.5	0	2.734046371323384	Upland_1	0
60938399.5	0	2.734046371323384	Upland_1	0
60939399.5	0	2.734046371323384	Upland_1	0
60940399.5	0	2.734046371323384	Upland_1	0
60941399.5	0	2.734046371323384	Upland_1	0
[truncated: 404 more rows]
