# Supplementary material for: Host genotype controls ecological change in the leaf fungal microbiome
Source: PLoS Biol. 2022 Aug 11;20(8):e3001681. doi: 10.1371/journal.pbio.3001681 (PMC9371330; doi:10.1371/journal.pbio.3001681)
Supplement: S9 Data — (ZIP) [file pbio.3001681.s025.zip › S9 Data/figS10_indels.csv]

CHROM	POS	ID	REF	ALT	QUAL	FILTER	INFO	Position
Chr02N	60920199	9653_53870	N	<DEL>	NA	PASS	SUPP=1;SUPP_VEC=001000;SVLEN=-552;SVTYPE=DEL;SVMETHOD=SURVIVOR1.0.6;CHR2=Chr02N;END=60920751;CIPOS=0,0;CIEND=0,0;STRANDS=+-	60920199
Chr02N	60922200	21933_53871	N	<DEL>	NA	PASS	SUPP=2;SUPP_VEC=001010;SVLEN=51;SVTYPE=DEL;SVMETHOD=SURVIVOR1.0.6;CHR2=Chr02N;END=60922268;CIPOS=0,578;CIEND=0,544;STRANDS=+-	60922200
Chr02N	60925753	21934_53872	N	<INS>	NA	PASS	SUPP=1;SUPP_VEC=000010;SVLEN=377;SVTYPE=INS;SVMETHOD=SURVIVOR1.0.6;CHR2=Chr02N;END=60926130;CIPOS=0,0;CIEND=0,0;STRANDS=+-	60925753
Chr02N	60928226	21935_53873	N	<INS>	NA	PASS	SUPP=1;SUPP_VEC=000010;SVLEN=48;SVTYPE=INS;SVMETHOD=SURVIVOR1.0.6;CHR2=Chr02N;END=60928274;CIPOS=0,0;CIEND=0,0;STRANDS=+-	60928226
Chr02N	60933364	8591_53874	N	<DEL>	NA	PASS	SUPP=2;SUPP_VEC=001100;SVLEN=91;SVTYPE=DEL;SVMETHOD=SURVIVOR1.0.6;CHR2=Chr02N;END=60933506;CIPOS=-121,0;CIEND=-223,0;STRANDS=+-	60933364
Chr02N	60935187	9656_53875	N	<DEL>	NA	PASS	SUPP=1;SUPP_VEC=001000;SVLEN=-37;SVTYPE=DEL;SVMETHOD=SURVIVOR1.0.6;CHR2=Chr02N;END=60935224;CIPOS=0,0;CIEND=0,0;STRANDS=+-	60935187
Chr02N	60936381	8592_53876	N	<DEL>	NA	PASS	SUPP=2;SUPP_VEC=100100;SVLEN=-46;SVTYPE=DEL;SVMETHOD=SURVIVOR1.0.6;CHR2=Chr02N;END=60936427;CIPOS=0,0;CIEND=0,0;STRANDS=+-	60936381
Chr02N	60937576	21936_53877	N	<DEL>	NA	PASS	SUPP=2;SUPP_VEC=001010;SVLEN=-5353;SVTYPE=DEL;SVMETHOD=SURVIVOR1.0.6;CHR2=Chr02N;END=60942929;CIPOS=0,0;CIEND=-1,0;STRANDS=+-	60937576
Chr02N	60943183	9726_53878	N	<DEL>	NA	PASS	SUPP=1;SUPP_VEC=000001;SVLEN=-36;SVTYPE=DEL;SVMETHOD=SURVIVOR1.0.6;CHR2=Chr02N;END=60943219;CIPOS=0,0;CIEND=0,0;STRANDS=+-	60943183
Chr02N	60944639	8593_53879	N	<INS>	NA	PASS	SUPP=1;SUPP_VEC=000100;SVLEN=47;SVTYPE=INS;SVMETHOD=SURVIVOR1.0.6;CHR2=Chr02N;END=60944686;CIPOS=0,0;CIEND=0,0;STRANDS=+-	60944639
Chr02N	60948020	21937_53880	N	<DEL>	NA	PASS	SUPP=2;SUPP_VEC=001010;SVLEN=-4374;SVTYPE=DEL;SVMETHOD=SURVIVOR1.0.6;CHR2=Chr02N;END=60952394;CIPOS=0,0;CIEND=0,0;STRANDS=+-	60948020
Chr02N	60953579	21938_53881	N	<DEL>	NA	PASS	SUPP=2;SUPP_VEC=001010;SVLEN=-31037;SVTYPE=DEL;SVMETHOD=SURVIVOR1.0.6;CHR2=Chr02N;END=60984532;CIPOS=-59,0;CIEND=0,108;STRANDS=+-	60953579
