# Supplementary material for: Host genotype controls ecological change in the leaf fungal microbiome
Source: PLoS Biol. 2022 Aug 11;20(8):e3001681. doi: 10.1371/journal.pbio.3001681 (PMC9371330; doi:10.1371/journal.pbio.3001681)
Supplement: S11 Data — (ZIP) [file pbio.3001681.s027.zip › S11 Data/MINA_TableS2.xlsx]

## Sheet: Sheet1
	DOY 158	DOY 212	DOY 233	DOY 260	DOY 286
DOY 158	0.741	0.001	0.001	0.001	0.001
DOY 212		0.431	0.025	0.001	0.001
DOY 233			0.574	0.015	0.001
DOY 260				0.588	0.025
DOY 286					0.578
