# Supplementary material for: Host genotype controls ecological change in the leaf fungal microbiome
Source: PLoS Biol. 2022 Aug 11;20(8):e3001681. doi: 10.1371/journal.pbio.3001681 (PMC9371330; doi:10.1371/journal.pbio.3001681)
Supplement: S13 Data — (ZIP) [file pbio.3001681.s029.zip › S13 Data/PCR_conditions_TableS4.xlsx]

## Sheet: Sheet1
Round 1 (10X)		Round 2 (10X)		Round 3 (15X)
Temp (°C)	Time	Temp (°C)	Time	Temp (°C)	Time
94°	05:00:00	94°	05:00:00	94°	05:00:00
94°	00:30:00	94°	00:30:00	94°	00:30:00
50°	00:30:00	50°	00:35:00	63°	00:35:00
72°	01:20:00	72°	01:20:00	72°	01:20:00
72°	07:00:00	72°	07:00:00	72°	07:00:00
4°	inf	4°	inf	4°	inf
round 1----- 1x plate
Reagents	µL	Reactions	Total (µL)	8-strip	x10 plates (ml)
Dream Taq GREEN	10.4	104	1081.6		10.816
ITS1F	0.625	104	65		0.65
ITS2	0.625	104	65		0.65
BSA 3%	3.35	104	348.4		3.484
H2O	1	104	104		1.04
Total (µL)	16		1664	208	16.64
DNA (µL)	4
Final reaction volume	20
round 2-----1x plate
Dream Taq GREEN	µL	Reactions	Total (µL)	8-strip	x10 plates (ml)
master MIX	6.25	104	650		6.5
ITS1F*	0.375	104	39		0.39
ITS2*	0.375	104	39		0.39
BSA 3%	2	104	208		2.08
H2O	2	104	208		2.08
Total (µL)	11		1144	143	11.44
DNA (µL)	2
Final reaction volume	13
round 3 ----- 1x plate
Dream Taq GREEN	µL	Reactions	Total (µL)	8-strip	x10 plates (ml)
master MIX	8	104	832		8.32
Forward primer F	0.5	104	52		0.52
Barcode primers R	-	-	-		-
BSA 3%	1.5	104	156		1.56
H2O	0	104	0		0
Total (µL)	10+1ulBar		1040	130	10.4
DNA (µL)	4
