# Supplementary material for: Host genotype controls ecological change in the leaf fungal microbiome
Source: PLoS Biol. 2022 Aug 11;20(8):e3001681. doi: 10.1371/journal.pbio.3001681 (PMC9371330; doi:10.1371/journal.pbio.3001681)
Supplement: S15 Data — (ZIP) [file pbio.3001681.s031.zip › S15 Data/phyllos_contam_july9.csv]

OTU_ID	Phylum	Species	BestMatch	ID_confidence	Abundance
OTU_7689	Ascomycota	Cyberlindnera jadinii	Cyberlindnera jadinii	98.958	0.001329717572754163
OTU_129	Basidiomycota	Rhodotorula diobovata	Rhodotorula diobovata	98.500	0.0012824444710889179
OTU_1184	Ascomycota	NA	Penicillium sp.	100.000	0.0010460915083176359
OTU_3664	Ascomycota	NA	Pleosporales	99.497	9.120770444023846e-4
OTU_1269	Ascomycota	NA	Pleosporales	100.000	8.758668212876737e-4
OTU_4014	Ascomycota	NA	Saccharomycetales	100.000	6.479914769889837e-4
OTU_803	Ascomycota	NA	Ascomycota	100.000	6.40805590319261e-4
OTU_639	Basidiomycota	NA	Clavaria sp.	98.995	5.877695870808553e-4
OTU_1448	Basidiomycota	NA	Agaricomycetes	79.612	5.851546118422468e-4
OTU_2561	Ascomycota	NA	Lasiosphaeriaceae	99.497	5.654644999551931e-4
OTU_566	Ascomycota	Chaetomium	Chaetomium	99.000	5.545999060678427e-4
OTU_6377	Ascomycota	Lasiodiplodia bruguierae	Lasiodiplodia bruguierae	100.000	4.8515665748303854e-4
OTU_4736	Basidiomycota	NA	Trechisporales	99.500	3.887801963394887e-4
OTU_933	Basidiomycota	Tausonia pullulans	Tausonia pullulans	100.000	3.788185286320434e-4
OTU_4596	Ascomycota	NA	Magnaporthaceae	0.000	3.713059896860847e-4
OTU_2185	Ascomycota	NA	Ascomycota	80.220	3.310718238305288e-4
OTU_1335	Mortierellomycota	Mortierella alpina	Mortierella alpina	100.000	3.126755561594208e-4
OTU_1420	NA	NA	Fungi	99.500	2.846987354881374e-4
OTU_828	Ascomycota	NA	Talaromyces sp.	99.500	2.440887284802596e-4
OTU_1591	Ascomycota	Trichocladium opacum	Trichocladium opacum	99.500	2.1659083705040434e-4
OTU_6937	Glomeromycota	NA	Glomeraceae	0.000	2.1445356833650842e-4
OTU_1653	Ascomycota	NA	Incertae sedis	100.000	1.7044793120236172e-4
OTU_2333	Ascomycota	NA	Saccharomycetales	0.000	1.5264851803296493e-4
OTU_1964	Ascomycota	Comoclathris	Comoclathris	99.500	1.1519460635225447e-4
OTU_7842	Basidiomycota	Malassezia globosa	Malassezia globosa	95.025	1.1404570532664984e-4
OTU_1162	Ascomycota	Toxicocladosporium irritans	Toxicocladosporium irritans	99.005	1.0451598010385524e-4
OTU_4812	Ascomycota	NA	Eurotiales	100.000	1.036876047810796e-4
OTU_1380	Ascomycota	Plenodomus biglobosus	Plenodomus biglobosus	100.000	8.984933224037048e-5
OTU_4566	Ascomycota	NA	Saccharomycetales	0.000	7.6477396997839e-5
OTU_234	Ascomycota	NA	Stachybotryaceae	98.010	5.8060471013262176e-5
OTU_2171	Ascomycota	NA	Helotiaceae	99.000	5.506985049940341e-5
OTU_351	Ascomycota	NA	Dothideomycetes	95.918	4.278392128745933e-5
OTU_2350	Basidiomycota	Malassezia restricta	Malassezia restricta	100.000	4.2727367723141324e-5
OTU_3690	Chytridiomycota	NA	Chytridiomycota	84.878	3.734182513113679e-5
OTU_314	Ascomycota	NA	Ascomycota	0.000	3.5293287783832906e-5
OTU_696	Ascomycota	NA	Dinemasporium sp.	97.462	2.7674874772419215e-5
OTU_3044	Mortierellomycota	NA	Mortierella sp.	99.492	2.7390466308067436e-5
OTU_2983	Ascomycota	NA	Helotiales	98.507	1.3267242992636343e-5
OTU_2805	Ascomycota	NA	Pseudogymnoascus sp.	100.000	1.0903461586226385e-5
OTU_2881	Ascomycota	NA	Arthrinium sp.	99.500	1.0596030396717136e-5
OTU_6435	Basidiomycota	Malassezia globosa	Malassezia globosa	100.000	9.427082709359957e-6
OTU_2384	Basidiomycota	NA	Delicatula sp.	97.512	9.304398202034412e-6
OTU_5725	Mortierellomycota	Mortierella gamsii	Mortierella gamsii	99.492	9.113730292566236e-6
OTU_7956	Chytridiomycota	NA	Chytridiomycota	97.487	9.008835557714016e-6
OTU_792	Ascomycota	NA	Ascomycota	0.000	7.4902391859375274e-6
OTU_3757	Mortierellomycota	Mortierella exigua	Mortierella exigua	98.010	5.655979588496855e-6
OTU_4057	Ascomycota	NA	Hypocreales	96.500	4.9869435725312215e-6
OTU_5812	Mortierellomycota	Mortierella	Mortierella	100.000	4.912243184841272e-6
OTU_7623	Basidiomycota	NA	Agaricales	97.500	4.670730354817919e-6
OTU_1512	Mortierellomycota	NA	Mortierella sp.	100.000	4.161513290954334e-6
OTU_5299	Ascomycota	NA	Helotiales	97.970	2.952942822007082e-6
OTU_1694	Ascomycota	Trichoderma atroviride	Trichoderma atroviride	100.000	2.853494640548922e-6
OTU_1667	Ascomycota	NA	Paraophiobolus sp.	94.500	2.2617982243211017e-6
OTU_3601	Basidiomycota	Clitopilus prunulus	Clitopilus prunulus	100.000	2.0762382775607684e-6
OTU_6360	Basidiomycota	NA	Agaricomycetes	96.000	1.9473195476242305e-6
OTU_6694	Basidiomycota	Vishniacozyma dimennae	Vishniacozyma dimennae	0.000	1.8993013674576944e-6
OTU_2574	Ascomycota	NA	Pleosporales	88.384	1.7421380543956556e-6
OTU_1947	Ascomycota	NA	Pleosporales	100.000	1.585050131721818e-6
OTU_6251	Ascomycota	NA	Hypocreales	91.489	7.737038920866529e-7
OTU_3169	Mortierellomycota	Mortierella alpina	Mortierella alpina	100.000	6.011866170513601e-7
OTU_3823	NA	NA	Fungi	0.000	5.573612129520219e-7
OTU_2395	NA	NA	Fungi	0.000	4.3571662687275213e-07
OTU_3649	Ascomycota	NA	Ascomycota	0.000	3.3586160049518046e-7
OTU_5151	Chytridiomycota	Spizellomyces plurigibbosus	Spizellomyces plurigibbosus	100.000	3.117464201988929e-7
OTU_7142	Ascomycota	NA	Sordariales	97.990	2.6564553583162944e-7
OTU_3816	Ascomycota	NA	Pleosporales	96.020	2.3571729961433017e-7
OTU_7754	Ascomycota	NA	Pleosporales	95.500	2.1730280050703486e-7
OTU_4399	Ascomycota	NA	Humicola sp.	100.000	1.8834103172212564e-7
OTU_5332	Ascomycota	Ascobolus	Ascobolus	98.500	1.8824984221281043e-7
OTU_4208	Ascomycota	NA	Lasiosphaeriaceae	99.497	1.824977284071623e-7
OTU_4504	Basidiomycota	Lepista sordida	Lepista sordida	99.000	1.596874983062909e-7
OTU_7612	Ascomycota	NA	Stagonospora sp.	89.394	1.4881742446557214e-7
OTU_7216	Basidiomycota	NA	Malasseziales	99.500	1.2989998468042952e-7
OTU_7882	Chytridiomycota	NA	Spizellomyces sp.	0.000	1.0763136549910976e-7
